# Supplementary material for: Protein Function Assignment through Mining Cross-Species Protein-Protein Interactions
Source: PLoS One. 2008 Feb 6;3(2):e1562. doi: 10.1371/journal.pone.0001562 (PMC2216687; doi:10.1371/journal.pone.0001562)
Supplement: Text S1 — A list of domains and their corresponding IDs (0.29 MB TXT) [file pone.0001562.s001.txt]

Domain_ID Domain_Name
----------------------------
1	PF02985
2	PB001424
3	PB004009
4	PB004589
5	PB005794
6	PB009473
7	PB125979
8	PF02798
9	PF00043
10	PF00255
11	PF00153
12	PF03452
13	PB117605
14	PF01467
15	PB002095
16	PF03850
17	PF04048
18	PF04425
19	PF04426
20	PB018166
21	PB019327
22	PF05222
23	PF01262
24	PF00400
25	PB007884
26	PB007886
27	PF01833
28	PF00023
29	PB086390
30	PF00069
31	PF01209
32	PF00719
33	PB030327
34	PB032134
35	PF04115
36	PF01274
37	PF00583
38	PB009238
39	PF01399
40	PF05470
41	PB003333
42	PB006545
43	PB007127
44	PB048054
45	PB111262
46	PF07983
47	PF03198
48	PF00856
49	PB016707
50	PB112971
51	PF02364
52	PB001739
53	PB004325
54	PB004664
55	PB004670
56	PB004762
57	PB005260
58	PF00694
59	PF00330
60	PB000481
61	PF08322
62	PF00690
63	PF00702
64	PF00122
65	PB000163
66	PB008883
67	PF01793
68	PF00515
69	PB023458
70	PB023804
71	PB032420
72	PF00332
73	PB123959
74	PF00443
75	PF00917
76	PB005640
77	PB005875
78	PB076383
79	PF00689
80	PF00096
81	PF00107
82	PF08240
83	PF00180
84	PF00018
85	PF00611
86	PB002989
87	PF00076
88	PB046288
89	PB046353
90	PB073970
91	PF00134
92	PF00620
93	PB000940
94	PF00310
95	PF00156
96	PB000170
97	PF01424
98	PF01422
99	PB006253
100	PB011403
101	PB041338
102	PB077045
103	PB077047
104	PB121024
105	PF00581
106	PF05237
107	PF00899
108	PF00787
109	PB103413
110	PF01073
111	PB000719
112	PF01105
113	PB000517
114	PF00850
115	PB032020
116	PB054849
117	PB044907
118	PF00125
119	PB001127
120	PF07690
121	PF02133
122	PB093087
123	PB093723
124	PB000002
125	PF00171
126	PF01922
127	PB099029
128	PF01979
129	PB048104
130	PF01409
131	PF03147
132	PB072597
133	PF02194
134	PB005897
135	PB109608
136	PF00782
137	PB009812
138	PF05841
139	PB068459
140	PB009509
141	PF00348
142	PB121614
143	PF00172
144	PF04082
145	PB025234
146	PB058163
147	PF02845
148	PF02358
149	PF00982
150	PF00717
151	PB004729
152	PF01204
153	PF07492
154	PB054416
155	PB057780
156	PB071541
157	PF02020
158	PF01873
159	PB126927
160	PF03127
161	PF02883
162	PF00790
163	PF00735
164	PB018597
165	PF02222
166	PF00731
167	PB000150
168	PF00070
169	PF07992
170	PF00412
171	PB051713
172	PB079375
173	PF03232
174	PB106921
175	PF00005
176	PB007938
177	PB008373
178	PB011923
179	PB013217
180	PB019063
181	PB075790
182	PB078645
183	PF04004
184	PF01735
185	PF00235
186	PF00248
187	PF00170
188	PF07716
189	PF04777
190	PF03224
191	PB003599
192	PF03951
193	PF00120
194	PF00022
195	PF00320
196	PF03129
197	PF00587
198	PB000081
199	PB001369
200	PB002722
201	PB002743
202	PB004339
203	PB052784
204	PB047357
205	PF08202
206	PF01163
207	PB010132
208	PB000162
209	PB109421
210	PF00004
211	PB002451
212	PF00226
213	PF01556
214	PB022862
215	PF04998
216	PF04997
217	PF05000
218	PF04983
219	PF00623
220	PB000030
221	PF04051
222	PF01016
223	PB079228
224	PF00327
225	PF00300
226	PB021348
227	PB052312
228	PF01896
229	PB007898
230	PB094804
231	PF08226
232	PF00036
233	PB002484
234	PF00505
235	PB001803
236	PB003217
237	PB026656
238	PB091385
239	PF00271
240	PF00270
241	PF05712
242	PF04718
243	PF00804
244	PF05739
245	PF02109
246	PF00071
247	PF00493
248	PB000155
249	PB000295
250	PB009888
251	PB104368
252	PB083262
253	PF04421
254	PF01912
255	PF06883
256	PF00562
257	PF04560
258	PF04561
259	PF04567
260	PF04565
261	PF04563
262	PB106337
263	PB126010
264	PF00649
265	PF00463
266	PF00285
267	PF00995
268	PF00118
269	PB011349
270	PB079982
271	PF04499
272	PB002970
273	PB090273
274	PF00829
275	PB083037
276	PB125437
277	PB017201
278	PF00999
279	PF00149
280	PB057751
281	PF07885
282	PB077420
283	PF00580
284	PB000024
285	PF06423
286	PB005300
287	PB005864
288	PB040073
289	PF00533
290	PB002596
291	PF08238
292	PB058467
293	PF02012
294	PB002664
295	PB003836
296	PB022465
297	PB030081
298	PB030085
299	PB037289
300	PB038220
301	PB041874
302	PB041876
303	PB049372
304	PF08423
305	PB000033
306	PB000211
307	PB000619
308	PF00128
309	PB000122
310	PB002410
311	PF00227
312	PF00618
313	PB018230
314	PB026201
315	PB026223
316	PB038851
317	PB081879
318	PB081894
319	PF08267
320	PF01717
321	PB000509
322	PB000978
323	PF00425
324	PF04715
325	PF05328
326	PF00179
327	PF02729
328	PF00185
329	PB104915
330	PB104918
331	PF08302
332	PF08304
333	PF08303
334	PF03081
335	PF03770
336	PF00009
337	PF03143
338	PF03144
339	PB016874
340	PF00011
341	PB032111
342	PB054243
343	PB109429
344	PB048691
345	PF01369
346	PB002168
347	PB002463
348	PB002685
349	PB003509
350	PB004032
351	PB004357
352	PB006161
353	PB070780
354	PB086072
355	PB001693
356	PF00013
357	PF03062
358	PB012195
359	PB014770
360	PF01513
361	PF04648
362	PF05436
363	PF00481
364	PB001280
365	PF00249
366	PB073243
367	PF00585
368	PF00291
369	PF00251
370	PF08244
371	PB049059
372	PF00108
373	PF02803
374	PF08149
375	PB006654
376	PB007058
377	PF00389
378	PF02826
379	PB102196
380	PB007980
381	PB008231
382	PB009542
383	PF03234
384	PB059337
385	PF00188
386	PF03540
387	PF01432
388	PB004581
389	PB091390
390	PB000001
391	PF05063
392	PB110383
393	PB110386
394	PB083714
395	PF07780
396	PF01728
397	PB007785
398	PB009214
399	PB037351
400	PF06470
401	PF02463
402	PF08320
403	PB090163
404	PF04128
405	PF00324
406	PF04768
407	PB071062
408	PB024274
409	PB050032
410	PF06371
411	PF02181
412	PB000458
413	PB034420
414	PB002012
415	PF08288
416	PF00534
417	PB000486
418	PB042148
419	PF03095
420	PF00646
421	PB016349
422	PB066400
423	PF02149
424	PB053101
425	PB089276
426	PB090205
427	PF01302
428	PF00102
429	PB058007
430	PF01040
431	PB009657
432	PB011904
433	PF00724
434	PF00173
435	PF00957
436	PF00916
437	PF01740
438	PB000066
439	PB073626
440	PB110521
441	PF03477
442	PF02867
443	PF00317
444	PB070930
445	PF00684
446	PB032166
447	PF03399
448	PF02774
449	PF01118
450	PB023200
451	PB087233
452	PF08203
453	PF00160
454	PF00085
455	PB009517
456	PB046249
457	PF05773
458	PB003621
459	PF01196
460	PB005205
461	PB007254
462	PB008889
463	PB010819
464	PB028419
465	PB036183
466	PB037454
467	PB095285
468	PB102487
469	PF00642
470	PF03778
471	PF00169
472	PB038789
473	PF00349
474	PF03727
475	PF01579
476	PF00155
477	PB004925
478	PB005731
479	PB005820
480	PB006390
481	PB006392
482	PB006398
483	PB006901
484	PB007444
485	PB007450
486	PB007873
487	PB009559
488	PB014012
489	PB017372
490	PB026634
491	PB062117
492	PF00674
493	PB007939
494	PB008019
495	PB009810
496	PF07926
497	PB039996
498	PB069618
499	PB123486
500	PF03943
501	PB000679
502	PB078075
503	PB113547
504	PF00696
505	PF00512
506	PF02518
507	PF00072
508	PB034468
509	PB041489
510	PB089944
511	PF01174
512	PF01680
513	PB056081
514	PB001412
515	PB004266
516	PB004744
517	PB068387
518	PB074061
519	PF04114
520	PF02569
521	PF03801
522	PF01423
523	PF04851
524	PB001173
525	PB002929
526	PB002930
527	PB005781
528	PB005818
529	PB006306
530	PB001434
531	PB050843
532	PB000008
533	PB002362
534	PB008600
535	PB013798
536	PF02037
537	PF05345
538	PB105266
539	PB105284
540	PF08264
541	PB000322
542	PB003067
543	PB005166
544	PB007700
545	PB009234
546	PB031158
547	PB035120
548	PB091910
549	PF02990
550	PB049207
551	PF02801
552	PF00109
553	PF00083
554	PF02487
555	PF00198
556	PF00364
557	PB078319
558	PB095241
559	PF05383
560	PB118986
561	PB100993
562	PB052667
563	PB078949
564	PF02178
565	PB115790
566	PB115792
567	PF03847
568	PB007967
569	PF00462
570	PB092079
571	PB118974
572	PF00026
573	PB039703
574	PF00097
575	PF00788
576	PF03643
577	PB008193
578	PF00044
579	PF02800
580	PB023235
581	PF01502
582	PF01503
583	PF00815
584	PB017217
585	PF08148
586	PB002175
587	PB002279
588	PB002526
589	PB007811
590	PB056145
591	PB015986
592	PB026562
593	PF02301
594	PB005791
595	PF03381
596	PB075436
597	PF01042
598	PF05008
599	PB010004
600	PF00225
601	PB094189
602	PB018370
603	PB062025
604	PB018430
605	PF00826
606	PF00498
607	PF03370
608	PB066959
609	PB066972
610	PB066974
611	PF00250
612	PB068798
613	PB079227
614	PB058166
615	PB058184
616	PF01842
617	PB013303
618	PF00240
619	PF07653
620	PB071378
621	PB071380
622	PF00789
623	PB115309
624	PF00888
625	PF00660
626	PF00664
627	PB005618
628	PB037168
629	PB050393
630	PB032986
631	PB075033
632	PB076990
633	PB027218
634	PB027226
635	PB040033
636	PF05064
637	PB013349
638	PB006677
639	PB012668
640	PB112050
641	PB116678
642	PB014296
643	PB014531
644	PB022147
645	PB026866
646	PF00800
647	PF04106
648	PF06644
649	PF00439
650	PF00176
651	PB004286
652	PB004459
653	PB005431
654	PB029944
655	PB049109
656	PF06472
657	PB003711
658	PF02185
659	PF00130
660	PF00168
661	PF00433
662	PF02779
663	PF00676
664	PB000420
665	PB000647
666	PF01336
667	PB004606
668	PF00106
669	PB020898
670	PB002450
671	PB096960
672	PF00010
673	PF01237
674	PF07770
675	PB074161
676	PF01535
677	PF04573
678	PB100716
679	PF03694
680	PB049946
681	PB063742
682	PF05221
683	PF00670
684	PF00867
685	PB070736
686	PF03484
687	PF03483
688	PB000131
689	PB007509
690	PB110115
691	PF00307
692	PB078601
693	PB125520
694	PB068530
695	PB068532
696	PF00275
697	PF08501
698	PF01202
699	PF01761
700	PF01487
701	PF01488
702	PB000087
703	PF00266
704	PF01529
705	PB087996
706	PB048919
707	PB109353
708	PB109370
709	PF00383
710	PF00012
711	PB001228
712	PB001936
713	PB057505
714	PF02005
715	PB049431
716	PB049434
717	PB099558
718	PF01239
719	PF05178
720	PB112755
721	PB058488
722	PB058492
723	PB051201
724	PF00628
725	PF03151
726	PB008186
727	PF00929
728	PB003190
729	PB017322
730	PF01592
731	PF00464
732	PF01459
733	PF00828
734	PB000092
735	PB006081
736	PF01598
737	PB095799
738	PB095834
739	PB076294
740	PB035712
741	PB057312
742	PF02936
743	PF04442
744	PB047982
745	PB049131
746	PB109354
747	PB113875
748	PB125688
749	PF00861
750	PB000353
751	PB032386
752	PB062952
753	PB086810
754	PF05743
755	PB093557
756	PF04100
757	PB067641
758	PF00268
759	PF00614
760	PB002192
761	PB006665
762	PB006666
763	PB031761
764	PB109545
765	PF01217
766	PB102818
767	PF04811
768	PF00626
769	PF04810
770	PF08033
771	PF04815
772	PB002126
773	PF03366
774	PB087342
775	PB066360
776	PB066361
777	PF03637
778	PF00538
779	PF04739
780	PB001404
781	PB096653
782	PB096749
783	PF04969
784	PF04925
785	PB023523
786	PF01066
787	PB036637
788	PB002732
789	PB002814
790	PB005322
791	PB005485
792	PF03807
793	PF02776
794	PF00205
795	PF02775
796	PB102906
797	PF04111
798	PF08375
799	PF00503
800	PB088406
801	PF03348
802	PF08311
803	PF08171
804	PF03105
805	PB015361
806	PB017112
807	PB017611
808	PB029526
809	PB007650
810	PB001063
811	PB109974
812	PF03372
813	PB073036
814	PF08234
815	PF06480
816	PF01434
817	PF02297
818	PF03271
819	PF00501
820	PB000079
821	PF08114
822	PF04408
823	PF07717
824	PF00575
825	PB000101
826	PB000120
827	PB000135
828	PB000325
829	PB000432
830	PB009885
831	PF00491
832	PF00399
833	PB092110
834	PB073751
835	PF00560
836	PF00211
837	PF08509
838	PB006244
839	PF04597
840	PF02136
841	PB099709
842	PF01808
843	PF02142
844	PF01926
845	PB000317
846	PF00152
847	PF01150
848	PF03357
849	PF05625
850	PF01238
851	PF02207
852	PB005483
853	PB006102
854	PB079332
855	PB025665
856	PF03908
857	PB089818
858	PF00806
859	PB038179
860	PF05730
861	PB077326
862	PF03031
863	PB125866
864	PF08058
865	PF00896
866	PB057867
867	PB085376
868	PB085378
869	PB085379
870	PB096464
871	PF05916
872	PF00926
873	PF04129
874	PF01246
875	PB008101
876	PF07574
877	PB064543
878	PF07975
879	PF04056
880	PF08296
881	PB001672
882	PB010107
883	PB037637
884	PB007300
885	PF05186
886	PB047055
887	PB019749
888	PB031160
889	PB037692
890	PB119180
891	PB062894
892	PB066255
893	PB047745
894	PB001608
895	PB093301
896	PB009605
897	PB109783
898	PF02935
899	PF05176
900	PF06012
901	PF06025
902	PF00632
903	PB010159
904	PB056323
905	PB073700
906	PB099534
907	PF00578
908	PF00416
909	PF05193
910	PF00675
911	PB001526
912	PB003624
913	PB037266
914	PF00253
915	PF02366
916	PF02815
917	PB002423
918	PB005126
919	PB005148
920	PB006097
921	PB123899
922	PB071393
923	PF04762
924	PB004932
925	PB015783
926	PF01138
927	PF03725
928	PF00370
929	PF02782
930	PB020557
931	PB091423
932	PF02817
933	PB093905
934	PB093940
935	PB000712
936	PB008720
937	PF00569
938	PF04433
939	PB003462
940	PF05388
941	PF00450
942	PB046308
943	PB087135
944	PF08123
945	PF04178
946	PB027995
947	PB073569
948	PF00344
949	PB000957
950	PF00316
951	PF00722
952	PB085346
953	PB075013
954	PF02269
955	PF04064
956	PF04063
957	PB099149
958	PB106075
959	PB117043
960	PF02204
961	PB008050
962	PF01151
963	PF00579
964	PF00621
965	PF00780
966	PF00610
967	PB114454
968	PF02617
969	PF03834
970	PB005719
971	PF02996
972	PB051641
973	PF04062
974	PF04615
975	PF02953
976	PB067279
977	PB080265
978	PB008158
979	PB008422
980	PB011125
981	PB011129
982	PF02260
983	PF00454
984	PF02259
985	PB010647
986	PB014025
987	PB014029
988	PB014031
989	PB014844
990	PB016639
991	PB017175
992	PB023285
993	PB023387
994	PB032173
995	PB052298
996	PF00773
997	PB000100
998	PF08367
999	PB002898
1000	PB012364
1001	PB012473
1002	PB019740
1003	PF02735
1004	PF03730
1005	PF03731
1006	PF00478
1007	PF00571
1008	PF00328
1009	PB001963
1010	PB058188
1011	PB058206
1012	PB086989
1013	PB051792
1014	PF00750
1015	PF03485
1016	PF05746
1017	PB106572
1018	PF06741
1019	PF02809
1020	PF07247
1021	PF07647
1022	PB014750
1023	PF08491
1024	PF01266
1025	PF07960
1026	PF00091
1027	PF03953
1028	PF04893
1029	PF02666
1030	PB000830
1031	PB048180
1032	PB006806
1033	PB006693
1034	PF01221
1035	PB019150
1036	PB045494
1037	PF00627
1038	PB001489
1039	PF04410
1040	PF04427
1041	PB014958
1042	PB079381
1043	PF02517
1044	PB010831
1045	PB012422
1046	PB016405
1047	PF02200
1048	PF07493
1049	PF00206
1050	PB004521
1051	PF01426
1052	PB085765
1053	PB104196
1054	PB111728
1055	PF01412
1056	PB099447
1057	PF00849
1058	PB005339
1059	PB000029
1060	PB002975
1061	PB011836
1062	PB026587
1063	PB026648
1064	PF01086
1065	PF01450
1066	PF07991
1067	PF00923
1068	PF04099
1069	PB093576
1070	PF00368
1071	PB002600
1072	PB040462
1073	PB078899
1074	PF04670
1075	PB002412
1076	PF00795
1077	PF02734
1078	PF02733
1079	PF00254
1080	PB102745
1081	PB111278
1082	PF01544
1083	PB067947
1084	PB086771
1085	PF04124
1086	PF00817
1087	PF03124
1088	PB077355
1089	PF05391
1090	PF02714
1091	PB052658
1092	PF06479
1093	PF04140
1094	PB008388
1095	PF02854
1096	PF07228
1097	PF01251
1098	PF00561
1099	PF02540
1100	PB006050
1101	PF06026
1102	PF00432
1103	PB000730
1104	PB000734
1105	PB000802
1106	PB080914
1107	PF01176
1108	PF03547
1109	PF02475
1110	PB016431
1111	PB033797
1112	PB012149
1113	PF02466
1114	PF03810
1115	PB006281
1116	PB007725
1117	PB008129
1118	PB008130
1119	PF00208
1120	PB011083
1121	PB013183
1122	PB013386
1123	PF03531
1124	PB123534
1125	PF03388
1126	PB086022
1127	PB030173
1128	PB082371
1129	PF01485
1130	PF00467
1131	PF08229
1132	PF07970
1133	PB001949
1134	PB006313
1135	PB077006
1136	PB051594
1137	PF03332
1138	PB001812
1139	PB043512
1140	PB077318
1141	PB106610
1142	PF00466
1143	PF00428
1144	PB000520
1145	PF08477
1146	PF00394
1147	PF07731
1148	PF07732
1149	PB011678
1150	PB003014
1151	PB003240
1152	PB007456
1153	PF07934
1154	PF00730
1155	PF00551
1156	PB015686
1157	PB028280
1158	PB045783
1159	PF00276
1160	PF03876
1161	PF05141
1162	PB036266
1163	PB104179
1164	PB001284
1165	PB006831
1166	PB020019
1167	PF01916
1168	PF01156
1169	PB054817
1170	PB069103
1171	PF04756
1172	PB096219
1173	PF00282
1174	PB001174
1175	PF02558
1176	PF08546
1177	PF01876
1178	PF00786
1179	PB086257
1180	PB023281
1181	PB038207
1182	PB038208
1183	PB059170
1184	PF01248
1185	PF07817
1186	PF02205
1187	PB067513
1188	PB083080
1189	PF02847
1190	PF00638
1191	PB003642
1192	PB117596
1193	PB000021
1194	PF00940
1195	PB001146
1196	PB082227
1197	PB001308
1198	PB001310
1199	PB001311
1200	PB020081
1201	PF08159
1202	PB009627
1203	PB009694
1204	PB015088
1205	PF03297
1206	PF04478
1207	PF01946
1208	PF06703
1209	PF03935
1210	PF02870
1211	PF01035
1212	PF00041
1213	PB031698
1214	PF01070
1215	PB048199
1216	PB084493
1217	PF01794
1218	PF08030
1219	PF08022
1220	PB014394
1221	PB025560
1222	PB028831
1223	PB048002
1224	PB103581
1225	PF01408
1226	PB054324
1227	PB054328
1228	PB069669
1229	PB059625
1230	PB051662
1231	PB058373
1232	PF04934
1233	PB078689
1234	PF02535
1235	PF08297
1236	PF00755
1237	PB071957
1238	PB117553
1239	PF01545
1240	PB111843
1241	PB080625
1242	PB080626
1243	PB015815
1244	PB079465
1245	PB109655
1246	PF01775
1247	PB075380
1248	PB118175
1249	PF00303
1250	PB079448
1251	PB015256
1252	PF04046
1253	PF04037
1254	PF02284
1255	PF01566
1256	PF00566
1257	PB050479
1258	PF01180
1259	PB050372
1260	PF03178
1261	PB002198
1262	PB009294
1263	PB125965
1264	PF01781
1265	PB032213
1266	PB081176
1267	PB064309
1268	PF02116
1269	PF03911
1270	PF08324
1271	PB005685
1272	PB017252
1273	PF02383
1274	PB000774
1275	PF07819
1276	PB104122
1277	PB104126
1278	PB013262
1279	PF04855
1280	PF00218
1281	PF00117
1282	PF08233
1283	PF02134
1284	PB001370
1285	PB001615
1286	PB001815
1287	PB002115
1288	PF01145
1289	PB004149
1290	PF04090
1291	PB074262
1292	PB089703
1293	PB108137
1294	PF00035
1295	PF00636
1296	PF03663
1297	PF03959
1298	PF02291
1299	PB056264
1300	PB006106
1301	PF00075
1302	PB003304
1303	PF01433
1304	PB000046
1305	PB000125
1306	PB000137
1307	PB024322
1308	PF02201
1309	PB073605
1310	PF00459
1311	PF03155
1312	PF02167
1313	PB008918
1314	PB012337
1315	PB014791
1316	PB015081
1317	PB017111
1318	PB052874
1319	PB079266
1320	PB085351
1321	PF00258
1322	PF00667
1323	PF00175
1324	PF00297
1325	PB001985
1326	PF03915
1327	PB041935
1328	PB052664
1329	PF08389
1330	PB018371
1331	PF02852
1332	PB007018
1333	PB001451
1334	PB006660
1335	PB006718
1336	PB006844
1337	PB011593
1338	PB013418
1339	PB026262
1340	PB089414
1341	PF00733
1342	PB000591
1343	PF04119
1344	PB077830
1345	PF00962
1346	PB003258
1347	PB016313
1348	PB020699
1349	PB024154
1350	PB025291
1351	PB052889
1352	PB079241
1353	PF08321
1354	PF07719
1355	PB080586
1356	PF00617
1357	PB000750
1358	PB061658
1359	PF00909
1360	PF04098
1361	PF00397
1362	PB017833
1363	PB018304
1364	PB022309
1365	PB023483
1366	PB023513
1367	PB071747
1368	PB098257
1369	PB126706
1370	PF00398
1371	PF04658
1372	PF01765
1373	PF03999
1374	PF04152
1375	PF05002
1376	PF02148
1377	PB081166
1378	PB002882
1379	PB005312
1380	PB042690
1381	PF02441
1382	PB045554
1383	PB117067
1384	PB007693
1385	PB108631
1386	PF01522
1387	PB073568
1388	PB086330
1389	PB028298
1390	PB066186
1391	PB091394
1392	PB117272
1393	PB013426
1394	PB103445
1395	PF00164
1396	PF00613
1397	PB005860
1398	PB008284
1399	PB067700
1400	PF00017
1401	PB006183
1402	PB007010
1403	PB007275
1404	PB073620
1405	PF00046
1406	PB103622
1407	PF01053
1408	PF00150
1409	PB011686
1410	PB073396
1411	PF05190
1412	PF05192
1413	PF05188
1414	PF00488
1415	PF01416
1416	PB036452
1417	PB043580
1418	PB014609
1419	PF01974
1420	PB003457
1421	PB004160
1422	PB015333
1423	PF00326
1424	PF00930
1425	PF01851
1426	PF03159
1427	PB001828
1428	PB002043
1429	PB002051
1430	PF00137
1431	PB010874
1432	PB076824
1433	PF00288
1434	PF08544
1435	PB000096
1436	PB107523
1437	PB047032
1438	PB009939
1439	PB004288
1440	PF00063
1441	PB000868
1442	PB036739
1443	PF00753
1444	PF02984
1445	PF04719
1446	PF06732
1447	PB008270
1448	PF01694
1449	PB063056
1450	PF02893
1451	PB062452
1452	PF03439
1453	PB007451
1454	PB008190
1455	PB017133
1456	PB052428
1457	PF01039
1458	PF08326
1459	PF02785
1460	PF02786
1461	PF00289
1462	PB001642
1463	PB001768
1464	PF01214
1465	PB000343
1466	PF00365
1467	PF07569
1468	PF00970
1469	PB065465
1470	PF04366
1471	PB067135
1472	PB073879
1473	PB021509
1474	PF04622
1475	PB114111
1476	PB000095
1477	PF05181
1478	PB096739
1479	PB072781
1480	PB009606
1481	PB076173
1482	PB117122
1483	PF00752
1484	PB064583
1485	PB000107
1486	PB016215
1487	PF08498
1488	PF08241
1489	PB003349
1490	PF00081
1491	PF02777
1492	PF00067
1493	PB111120
1494	PB002011
1495	PB001827
1496	PF02146
1497	PB031813
1498	PF00166
1499	PF02752
1500	PF00339
1501	PB092960
1502	PB045166
1503	PB111999
1504	PF01603
1505	PB061390
1506	PF01384
1507	PB001065
1508	PB042477
1509	PB056865
1510	PB075916
1511	PF01822
1512	PF02874
1513	PF00006
1514	PF00306
1515	PB000007
1516	PB051537
1517	PB000060
1518	PB001050
1519	PB003578
1520	PB009554
1521	PF01068
1522	PB006809
1523	PB017117
1524	PB044972
1525	PB118534
1526	PF00082
1527	PF05922
1528	PF01612
1529	PF00570
1530	PF08066
1531	PB010367
1532	PF01655
1533	PF00557
1534	PB003963
1535	PB082918
1536	PF00928
1537	PF04389
1538	PF02225
1539	PB009328
1540	PB069095
1541	PB118726
1542	PF01490
1543	PF00238
1544	PB039656
1545	PB047153
1546	PB095560
1547	PF01509
1548	PB094731
1549	PB002490
1550	PB002734
1551	PB027978
1552	PF08542
1553	PF05208
1554	PF01162
1555	PF02934
1556	PF02637
1557	PF03985
1558	PF00181
1559	PF03947
1560	PF04078
1561	PF03177
1562	PF01602
1563	PB003099
1564	PF02991
1565	PB005394
1566	PF00133
1567	PB000729
1568	PB000807
1569	PF01305
1570	PF00256
1571	PB009710
1572	PF03952
1573	PF00113
1574	PB071327
1575	PF08228
1576	PF05282
1577	PB051187
1578	PB079324
1579	PF01201
1580	PB044871
1581	PF01222
1582	PF00244
1583	PF01624
1584	PB007589
1585	PF08282
1586	PB000440
1587	PB000442
1588	PB000452
1589	PB000479
1590	PB000501
1591	PB000510
1592	PB001035
1593	PB001190
1594	PB001354
1595	PB001362
1596	PB002042
1597	PB034150
1598	PB045470
1599	PB059352
1600	PB071626
1601	PB076388
1602	PB091766
1603	PB111656
1604	PB015787
1605	PB090185
1606	PB121333
1607	PB031192
1608	PB078652
1609	PB048577
1610	PB105755
1611	PB115462
1612	PF00465
1613	PB000987
1614	PB076001
1615	PF00875
1616	PF03441
1617	PB032120
1618	PB093333
1619	PB093690
1620	PF04821
1621	PB048188
1622	PB054564
1623	PB122791
1624	PF02541
1625	PB079348
1626	PB025403
1627	PB098179
1628	PF06428
1629	PF06367
1630	PB032973
1631	PB048962
1632	PF05205
1633	PB019413
1634	PB120700
1635	PF00098
1636	PB004723
1637	PF04628
1638	PB013536
1639	PF05997
1640	PF00692
1641	PF00584
1642	PF03719
1643	PF00333
1644	PF05832
1645	PF00637
1646	PB008064
1647	PB016933
1648	PB004972
1649	PB005053
1650	PB005458
1651	PB007377
1652	PB054272
1653	PB061517
1654	PF08059
1655	PB116149
1656	PB013095
1657	PB112665
1658	PF07973
1659	PF02824
1660	PB000148
1661	PB000153
1662	PB000203
1663	PB000235
1664	PB000239
1665	PF03126
1666	PB126565
1667	PF02812
1668	PB000549
1669	PF03398
1670	PF04733
1671	PF00650
1672	PF03765
1673	PF03878
1674	PB031605
1675	PF08490
1676	PF03104
1677	PF00136
1678	PB004252
1679	PB005117
1680	PB005359
1681	PB005709
1682	PB006567
1683	PB073706
1684	PB074279
1685	PF03256
1686	PB010911
1687	PF01853
1688	PF03839
1689	PF00996
1690	PB096895
1691	PB081850
1692	PF06858
1693	PF08155
1694	PB002597
1695	PB002712
1696	PB008966
1697	PB012465
1698	PF02071
1699	PF03595
1700	PB094514
1701	PF02330
1702	PF00793
1703	PF00977
1704	PF05291
1705	PB103485
1706	PB006851
1707	PB008234
1708	PB022858
1709	PB095951
1710	PF00953
1711	PB003124
1712	PB089714
1713	PB000400
1714	PB047113
1715	PB039977
1716	PF00854
1717	PB029327
1718	PB090676
1719	PF01569
1720	PB007723
1721	PF05022
1722	PF03378
1723	PF08506
1724	PF00403
1725	PF02144
1726	PF03226
1727	PF02045
1728	PF01134
1729	PB000275
1730	PB000281
1731	PB036282
1732	PB039465
1733	PB104207
1734	PF02844
1735	PF01071
1736	PF00586
1737	PF02843
1738	PF02769
1739	PF06046
1740	PF00319
1741	PF04091
1742	PF05875
1743	PB036226
1744	PB083669
1745	PB013416
1746	PB037932
1747	PB014658
1748	PB082876
1749	PB078743
1750	PB004796
1751	PB005129
1752	PB005203
1753	PB005622
1754	PB005878
1755	PF03097
1756	PB025102
1757	PB049940
1758	PB052048
1759	PB105856
1760	PF04423
1761	PF00233
1762	PF04699
1763	PB024548
1764	PF00810
1765	PB025196
1766	PB025199
1767	PB025202
1768	PB032204
1769	PB084194
1770	PB001168
1771	PB003139
1772	PF03291
1773	PB111815
1774	PF03909
1775	PB006657
1776	PB006934
1777	PB009303
1778	PB018709
1779	PB020729
1780	PF07572
1781	PB114776
1782	PB004561
1783	PB046355
1784	PB046399
1785	PF04044
1786	PB036606
1787	PF03914
1788	PB010867
1789	PF02882
1790	PF00763
1791	PB043558
1792	PF00622
1793	PF08513
1794	PF06870
1795	PF06418
1796	PF00252
1797	PB010751
1798	PF00956
1799	PB009314
1800	PF05405
1801	PB057766
1802	PF01253
1803	PF07651
1804	PF01608
1805	PB035114
1806	PF04042
1807	PF08418
1808	PB003782
1809	PB074352
1810	PF06432
1811	PB008992
1812	PB017360
1813	PB017849
1814	PB055120
1815	PB079291
1816	PF01784
1817	PB083596
1818	PB083598
1819	PF00925
1820	PB035907
1821	PF02781
1822	PF00479
1823	PF01199
1824	PF01055
1825	PB000329
1826	PB000387
1827	PB010526
1828	PF01541
1829	PF07724
1830	PB000072
1831	PB006586
1832	PB087646
1833	PF06087
1834	PB023956
1835	PF02780
1836	PF01370
1837	PB026165
1838	PF07535
1839	PB028140
1840	PF00121
1841	PF05093
1842	PF03051
1843	PF01483
1844	PB057815
1845	PB075802
1846	PB031061
1847	PB090797
1848	PB000731
1849	PF02544
1850	PB088414
1851	PF01280
1852	PB007601
1853	PF05234
1854	PB038399
1855	PF01189
1856	PB006491
1857	PB009408
1858	PB010524
1859	PB013547
1860	PF03997
1861	PB121635
1862	PB008295
1863	PB125970
1864	PF02190
1865	PF05362
1866	PB000181
1867	PB008451
1868	PB110473
1869	PF05156
1870	PF06881
1871	PF00808
1872	PF04506
1873	PF02436
1874	PF00682
1875	PB001104
1876	PF04110
1877	PB104270
1878	PB093362
1879	PF00590
1880	PB113873
1881	PF05648
1882	PB089337
1883	PF06425
1884	PF01553
1885	PB029493
1886	PB009381
1887	PB094978
1888	PB010657
1889	PF01096
1890	PF02150
1891	PF00141
1892	PF01218
1893	PF00885
1894	PB021412
1895	PF00202
1896	PB077352
1897	PF04031
1898	PF00338
1899	PF02186
1900	PB007566
1901	PB013205
1902	PB007147
1903	PB021475
1904	PB004478
1905	PB004890
1906	PB005229
1907	PB005354
1908	PB023218
1909	PB023608
1910	PB030253
1911	PB033478
1912	PF06839
1913	PF01394
1914	PB005226
1915	PB005345
1916	PB007707
1917	PF02770
1918	PF01756
1919	PB001129
1920	PB001574
1921	PB029744
1922	PF01063
1923	PB001288
1924	PB064455
1925	PF04065
1926	PF04153
1927	PF01411
1928	PF02272
1929	PF02550
1930	PB026919
1931	PF03416
1932	PF04488
1933	PB024656
1934	PB080515
1935	PB118892
1936	PF01991
1937	PF04722
1938	PF06420
1939	PB007820
1940	PB008279
1941	PB008552
1942	PF01115
1943	PB094728
1944	PF06978
1945	PF08170
1946	PB114026
1947	PF00709
1948	PF02197
1949	PF00027
1950	PB085117
1951	PB126876
1952	PF02902
1953	PF00025
1954	PB068491
1955	PB068498
1956	PB119899
1957	PB016189
1958	PF02682
1959	PF02626
1960	PF01425
1961	PB007596
1962	PF03239
1963	PF01591
1964	PF05983
1965	PB005549
1966	PB005550
1967	PF04511
1968	PB005692
1969	PB027194
1970	PF00564
1971	PB099860
1972	PF03028
1973	PF08393
1974	PF07728
1975	PF08385
1976	PB000677
1977	PB000757
1978	PB000780
1979	PB000796
1980	PB000799
1981	PB000825
1982	PB000835
1983	PB000862
1984	PB000863
1985	PB000899
1986	PB000967
1987	PB001006
1988	PB001031
1989	PB001559
1990	PB001776
1991	PB005042
1992	PB005256
1993	PB005429
1994	PB005509
1995	PB006083
1996	PB006588
1997	PB016395
1998	PB097604
[truncated: 16,807 more rows]
