# Supplementary material for: Protein Function Assignment through Mining Cross-Species Protein-Protein Interactions
Source: PLoS One. 2008 Feb 6;3(2):e1562. doi: 10.1371/journal.pone.0001562 (PMC2216687; doi:10.1371/journal.pone.0001562)
Supplement: Text S2 — A lookup table of domain patterns and associated functional assignments (0.62 MB TXT) [file pone.0001562.s002.txt]

Domain patterns and functions
1273_1274_18151;84_124_232_471	GO:0003723;GO:0004439;GO:0016787;|GO:0005070;GO:0005089;GO:0005509;GO:0005515;
4497_6752_6753_13447;30_661	GO:0004872;GO:0008067;|GO:0000166;GO:0004697;GO:0005509;GO:0005515;GO:0005524;GO:0008270;GO:0016740;GO:0019992;GO:0004699;GO:0004871;GO:0046872;GO:0004674;GO:0004701;GO:0008022;GO:0008047;GO:0019899;GO:0004700;GO:0000287;
14228;5255	GO:0048503;|GO:0048503;
4497_6752_6753_13447;30_659	GO:0004872;GO:0008067;|GO:0000166;GO:0004697;GO:0005509;GO:0005515;GO:0005524;GO:0008270;GO:0016740;GO:0019992;GO:0004699;GO:0004871;GO:0046872;GO:0004674;GO:0004701;GO:0008022;GO:0008047;GO:0019899;GO:0004700;GO:0000287;
68_1353_14768;660_4223	GO:0004722;GO:0004871;GO:0005506;GO:0005515;GO:0016787;GO:0030145;GO:0046872;|GO:0001786;GO:0005215;GO:0005544;
108_759;3512_13462_13463_13464	GO:0004630;GO:0005515;GO:0016787;GO:0035091;|GO:0005515;GO:0016301;GO:0016308;GO:0016740;
926_927;619	GO:0000175;GO:0003723;GO:0004527;GO:0005515;GO:0016787;|GO:0005515;
1037_5390;84_471	GO:0003700;GO:0004842;GO:0004871;GO:0005509;GO:0005515;GO:0008270;GO:0016874;|GO:0003700;GO:0005085;GO:0005515;GO:0008270;GO:0019992;GO:0030676;GO:0046872;GO:0004435;GO:0005057;GO:0005509;GO:0016787;GO:0000166;GO:0004715;GO:0005524;GO:0016740;GO:0005089;GO:0004713;
108_759;13462_13464	GO:0004630;GO:0005515;GO:0016787;GO:0035091;|GO:0005515;GO:0016301;GO:0016308;GO:0016740;
108_759;13462_13463	GO:0004630;GO:0005515;GO:0016787;GO:0035091;|GO:0005515;GO:0016301;GO:0016308;GO:0016740;
4579_14150;5400_13196	GO:0003779;GO:0005200;|GO:0004872;GO:0004971;GO:0005216;GO:0005234;GO:0015277;
15265;15261	GO:0003677;GO:0003886;GO:0005515;GO:0008168;GO:0008270;GO:0016740;GO:0046872;|GO:0008047;GO:0008270;GO:0016564;GO:0019899;GO:0046872;
15065;30	GO:0004871;GO:0005515;GO:0015075;GO:0015285;|GO:0000166;GO:0001784;GO:0004674;GO:0004707;GO:0005515;GO:0005524;GO:0016740;GO:0004697;GO:0005509;GO:0008270;GO:0019992;GO:0004699;GO:0004871;GO:0046872;GO:0004681;
3936;6520_13801	GO:0003808;GO:0005509;GO:0008233;GO:0004866;GO:0004888;GO:0005515;GO:0005529;GO:0004871;GO:0005198;GO:0008201;GO:0003803;GO:0003802;GO:0003804;GO:0004872;GO:0005319;GO:0008034;|GO:0003808;GO:0005509;GO:0008233;GO:0003809;GO:0005102;GO:0003802;GO:0003804;GO:0003803;
84;108_2123	GO:0000166;GO:0004713;GO:0005524;GO:0008022;GO:0016740;GO:0030145;GO:0042802;GO:0046872;GO:0001948;GO:0004722;GO:0019901;GO:0042169;GO:0042609;GO:0042610;GO:0043548;GO:0051117;GO:0004435;GO:0005057;GO:0005509;GO:0005515;GO:0016787;|GO:0004630;GO:0005515;GO:0016787;GO:0035091;
18151;124_232_471	GO:0003723;GO:0004439;GO:0016787;|GO:0005070;GO:0005089;GO:0005509;GO:0005515;
4578_4579_14150;4497_13196	GO:0003779;GO:0005200;|GO:0004872;GO:0004971;GO:0005216;GO:0005234;GO:0015277;
3978;3978_4193	GO:0003700;GO:0003707;GO:0005515;GO:0008270;GO:0016563;GO:0043565;GO:0046872;GO:0003708;GO:0003706;GO:0003713;GO:0004886;GO:0005496;GO:0016439;GO:0004882;GO:0004872;GO:0005497;GO:0008289;GO:0046983;GO:0005504;GO:0008047;GO:0016501;GO:0016564;GO:0046965;GO:0046982;GO:0008434;GO:0003714;GO:0003705;GO:0004887;GO:0003723;GO:0017163;GO:0032448;|GO:0003700;GO:0003707;GO:0005515;GO:0008270;GO:0016563;GO…
4528_4529;3956	GO:0003700;GO:0004871;GO:0005062;GO:0005509;GO:0008134;GO:0005515;GO:0043565;|GO:0000166;GO:0004715;GO:0004716;GO:0005178;GO:0005515;GO:0005524;GO:0016740;GO:0004713;GO:0004872;GO:0005007;GO:0042802;GO:0030145;GO:0046872;GO:0005010;GO:0005520;GO:0043548;GO:0043560;GO:0005009;GO:0005066;GO:0042169;GO:0043559;GO:0051425;GO:0004718;GO:0005102;GO:0001948;GO:0004722;GO:0008022;GO:0019901;GO:0042609;GO…
3978_4193_17137;3973	GO:0003700;GO:0003706;GO:0003707;GO:0003723;GO:0005515;GO:0017163;GO:0032448;GO:0043565;|GO:0003700;GO:0005496;GO:0005515;GO:0008270;GO:0008289;GO:0030235;GO:0030284;GO:0043565;GO:0046872;GO:0004872;GO:0004882;GO:0005497;GO:0046983;GO:0003707;
3978_4193_17137;3978	GO:0003700;GO:0003706;GO:0003707;GO:0003723;GO:0005515;GO:0017163;GO:0032448;GO:0043565;|GO:0003700;GO:0005496;GO:0005515;GO:0008270;GO:0008289;GO:0030235;GO:0030284;GO:0043565;GO:0046872;GO:0004872;GO:0004882;GO:0005497;GO:0046983;GO:0003707;
927;4635	GO:0000175;GO:0003723;GO:0004527;GO:0005515;GO:0016787;|GO:0005515;
927;4634	GO:0000175;GO:0003723;GO:0004527;GO:0005515;GO:0016787;|GO:0005515;
4578_14150;4497_5400_14518	GO:0003779;GO:0005200;|GO:0004872;GO:0004971;GO:0005216;GO:0005234;GO:0015277;
4589_17137;14311	GO:0003700;GO:0003706;GO:0003707;GO:0003723;GO:0005515;GO:0017163;GO:0032448;GO:0043565;|GO:0003700;GO:0005496;GO:0005515;GO:0008270;GO:0008289;GO:0030235;GO:0030284;GO:0043565;GO:0046872;
4589_17137;14310	GO:0003700;GO:0003706;GO:0003707;GO:0003723;GO:0005515;GO:0017163;GO:0032448;GO:0043565;|GO:0003700;GO:0005496;GO:0005515;GO:0008270;GO:0008289;GO:0030235;GO:0030284;GO:0043565;GO:0046872;
6933;289_4089_4091	GO:0003677;GO:0003950;GO:0008270;GO:0016757;GO:0042802;GO:0046872;GO:0051287;GO:0005515;|GO:0003677;GO:0003950;GO:0008270;GO:0016757;GO:0042802;GO:0046872;GO:0051287;
6933;289_4089_4090	GO:0003677;GO:0003950;GO:0008270;GO:0016757;GO:0042802;GO:0046872;GO:0051287;GO:0005515;|GO:0003677;GO:0003950;GO:0008270;GO:0016757;GO:0042802;GO:0046872;GO:0051287;
6396;428_9479	GO:0003682;GO:0003700;GO:0003713;GO:0004871;GO:0005198;GO:0008022;GO:0045294;GO:0045296;GO:0050681;GO:0008092;|GO:0004725;GO:0005198;GO:0005488;GO:0016787;
17097;4003	GO:0001664;GO:0005184;|GO:0001584;GO:0004872;GO:0004994;GO:0005515;GO:0030165;GO:0030273;GO:0001616;GO:0016520;
5390_5391;84_471	GO:0003700;GO:0004842;GO:0004871;GO:0005509;GO:0005515;GO:0008270;GO:0016874;|GO:0003700;GO:0005085;GO:0005515;GO:0008270;GO:0019992;GO:0030676;GO:0046872;GO:0004435;GO:0005057;GO:0005509;GO:0016787;GO:0000166;GO:0004715;GO:0005524;GO:0016740;GO:0005089;GO:0004713;
62;4224	GO:0000166;GO:0000287;GO:0005388;GO:0005509;GO:0005516;GO:0005524;GO:0016787;GO:0016820;|GO:0004517;GO:0005506;GO:0005516;GO:0009055;GO:0010181;GO:0020037;GO:0046872;GO:0050660;GO:0050661;GO:0004385;GO:0005515;GO:0004721;GO:0008022;GO:0008092;GO:0015459;GO:0019901;GO:0019902;
3973_3978;3973_3978	GO:0003700;GO:0003707;GO:0004887;GO:0008270;GO:0043565;GO:0046872;GO:0003706;GO:0003713;GO:0005496;GO:0005515;GO:0008289;GO:0030235;GO:0030284;GO:0004883;GO:0016563;GO:0003708;GO:0004886;GO:0016439;GO:0004872;GO:0004882;GO:0005497;GO:0046983;GO:0005504;GO:0008047;GO:0016501;GO:0016564;GO:0046965;GO:0046982;GO:0008434;GO:0003714;|GO:0003700;GO:0003706;GO:0003707;GO:0003714;GO:0008270;GO:0043565;GO…
80;14358	GO:0003700;GO:0008270;GO:0046872;|GO:0003700;GO:0008270;GO:0046872;
30;30_14299_14300	GO:0000166;GO:0004674;GO:0005515;GO:0005524;GO:0016740;GO:0004699;GO:0004871;GO:0008270;GO:0019992;GO:0046872;GO:0004701;GO:0008022;GO:0008047;GO:0019899;GO:0004700;GO:0000287;GO:0005543;GO:0004691;GO:0004676;GO:0035091;|GO:0000166;GO:0004676;GO:0005524;GO:0016740;
1294;10934_13822_13823	GO:0000166;GO:0003677;GO:0003725;GO:0004003;GO:0004004;GO:0005515;GO:0005524;GO:0016787;|GO:0005515;GO:0008170;GO:0008276;GO:0016740;
14465;659_661	GO:0004872;GO:0008067;|GO:0000166;GO:0004697;GO:0005509;GO:0005515;GO:0005524;GO:0008270;GO:0016740;GO:0019992;GO:0004699;GO:0004871;GO:0046872;GO:0004674;GO:0004701;GO:0008022;GO:0008047;GO:0019899;GO:0004700;GO:0000287;
574_1037_5391;1400	GO:0003700;GO:0004842;GO:0004871;GO:0005509;GO:0005515;GO:0008270;GO:0016874;|GO:0005070;GO:0005154;GO:0043560;GO:0000166;GO:0004713;GO:0005524;GO:0016740;GO:0030145;GO:0042802;GO:0046872;GO:0001948;GO:0004722;GO:0008022;GO:0019901;GO:0042169;GO:0042609;GO:0042610;GO:0043548;GO:0051117;GO:0005515;GO:0045309;GO:0003700;GO:0005085;GO:0008270;GO:0019992;GO:0030676;GO:0004716;GO:0005128;GO:0003924;GO…
4588;1361	GO:0005216;GO:0005515;GO:0015280;GO:0031402;|GO:0004842;GO:0005515;GO:0016874;
1274;84_232_471	GO:0003723;GO:0004439;GO:0016787;|GO:0005070;GO:0005089;GO:0005509;GO:0005515;
108_471_2123;659	GO:0004630;GO:0005515;GO:0016787;GO:0035091;|GO:0000166;GO:0004697;GO:0005509;GO:0005515;GO:0005524;GO:0008270;GO:0016740;GO:0019992;GO:0004674;GO:0004701;GO:0008022;GO:0008047;GO:0019899;GO:0046872;
108_471_759_2123;13463_13464	GO:0004630;GO:0005515;GO:0016787;GO:0035091;|GO:0005515;GO:0016301;GO:0016308;GO:0016740;
108_471_2123;661	GO:0004630;GO:0005515;GO:0016787;GO:0035091;|GO:0000166;GO:0004697;GO:0005509;GO:0005515;GO:0005524;GO:0008270;GO:0016740;GO:0019992;GO:0004674;GO:0004701;GO:0008022;GO:0008047;GO:0019899;GO:0046872;
4578_4579_9479;4497_14518	GO:0003779;GO:0005200;|GO:0004872;GO:0004971;GO:0005216;GO:0005234;GO:0015277;
18865;5173_5174	GO:0000166;GO:0003725;GO:0004519;GO:0004525;GO:0005515;GO:0005524;GO:0008026;GO:0016787;|GO:0003743;GO:0005515;
239_240_1295;5173_5174	GO:0000166;GO:0003725;GO:0004519;GO:0004525;GO:0005515;GO:0005524;GO:0008026;GO:0016787;|GO:0003743;GO:0005515;
759;13462_13463	GO:0004630;GO:0005515;GO:0016787;GO:0035091;|GO:0005515;GO:0016301;GO:0016308;GO:0016740;
759;13462_13464	GO:0004630;GO:0005515;GO:0016787;GO:0035091;|GO:0005515;GO:0016301;GO:0016308;GO:0016740;
13394;659	GO:0004630;GO:0005515;GO:0016787;GO:0035091;|GO:0000166;GO:0004697;GO:0005509;GO:0005515;GO:0005524;GO:0008270;GO:0016740;GO:0019992;GO:0004674;GO:0004701;GO:0008022;GO:0008047;GO:0019899;GO:0046872;
13394;661	GO:0004630;GO:0005515;GO:0016787;GO:0035091;|GO:0000166;GO:0004697;GO:0005509;GO:0005515;GO:0005524;GO:0008270;GO:0016740;GO:0019992;GO:0004674;GO:0004701;GO:0008022;GO:0008047;GO:0019899;GO:0046872;
5400;4224	GO:0004872;GO:0005216;GO:0005234;GO:0015277;GO:0004970;GO:0004971;GO:0000287;GO:0004972;GO:0005509;GO:0005515;GO:0005261;|GO:0005137;GO:0008093;GO:0042043;GO:0045545;GO:0046982;GO:0005515;GO:0005125;GO:0004726;GO:0005198;GO:0008092;GO:0016787;GO:0004385;GO:0004721;GO:0008022;GO:0015459;GO:0019901;GO:0019902;GO:0005478;GO:0042980;GO:0050430;
18152;471	GO:0003723;GO:0004439;GO:0016787;|GO:0005070;GO:0005089;GO:0005509;GO:0005515;
14525;428	GO:0008139;GO:0031625;GO:0051059;|GO:0004725;GO:0005515;GO:0016787;
5255_5691_14228;5691	GO:0048503;|GO:0048503;
108_759;659_661	GO:0004630;GO:0005515;GO:0016787;GO:0035091;|GO:0000166;GO:0004697;GO:0005509;GO:0005515;GO:0005524;GO:0008270;GO:0016740;GO:0019992;GO:0004674;GO:0004701;GO:0008022;GO:0008047;GO:0019899;GO:0046872;
3978;3973_4193_13318	GO:0003700;GO:0003707;GO:0004887;GO:0008270;GO:0043565;GO:0046872;GO:0003706;GO:0003713;GO:0005496;GO:0005515;GO:0008289;GO:0030235;GO:0030284;GO:0004886;GO:0016439;GO:0016564;GO:0042803;GO:0042826;GO:0003714;GO:0003708;GO:0004872;GO:0004882;GO:0005497;GO:0046983;GO:0003723;GO:0017163;GO:0032448;|GO:0003700;GO:0005496;GO:0005515;GO:0008270;GO:0008289;GO:0030235;GO:0030284;GO:0043565;GO:0046872;
471_759_2123;659_661	GO:0004630;GO:0005515;GO:0016787;GO:0035091;|GO:0000166;GO:0004697;GO:0005509;GO:0005515;GO:0005524;GO:0008270;GO:0016740;GO:0019992;GO:0004674;GO:0004701;GO:0008022;GO:0008047;GO:0019899;GO:0046872;
2124;30	GO:0004630;GO:0005515;GO:0016787;GO:0035091;|GO:0000166;GO:0004697;GO:0005509;GO:0005515;GO:0005524;GO:0008270;GO:0016740;GO:0019992;GO:0004674;GO:0004701;GO:0008022;GO:0008047;GO:0019899;GO:0046872;
3973_13318;30	GO:0003700;GO:0005496;GO:0005515;GO:0008270;GO:0008289;GO:0030235;GO:0030284;GO:0043565;GO:0046872;GO:0004883;GO:0004872;GO:0004882;GO:0005497;GO:0046983;|GO:0000166;GO:0001784;GO:0004674;GO:0004707;GO:0005515;GO:0005524;GO:0016740;GO:0004691;GO:0000287;GO:0005057;GO:0008270;GO:0019992;GO:0046872;GO:0004705;GO:0004693;GO:0004708;GO:0008339;GO:0008384;
14322_14323;30	GO:0005515;|GO:0000166;GO:0004674;GO:0005057;GO:0005515;GO:0005524;GO:0008270;GO:0016740;GO:0019992;GO:0046872;GO:0030145;GO:0000287;GO:0004705;GO:0004707;GO:0004691;GO:0004713;
11369;1051_15253	GO:0003677;GO:0003886;GO:0008134;GO:0008168;GO:0008270;GO:0016564;GO:0016740;GO:0046872;GO:0005515;|GO:0003677;GO:0003886;GO:0008134;GO:0008168;GO:0008270;GO:0016564;GO:0016740;GO:0046872;
13747;428	GO:0000166;GO:0001948;GO:0004713;GO:0004722;GO:0005524;GO:0008022;GO:0016740;GO:0019901;GO:0042169;GO:0042609;GO:0042610;GO:0043548;GO:0051117;|GO:0005001;GO:0016787;GO:0019901;GO:0004726;GO:0005515;GO:0004872;
14311;1400_3956_13747	GO:0003700;GO:0005496;GO:0005515;GO:0008270;GO:0008289;GO:0030235;GO:0030284;GO:0043565;GO:0046872;|GO:0000166;GO:0001948;GO:0004713;GO:0004722;GO:0005524;GO:0008022;GO:0016740;GO:0019901;GO:0042169;GO:0042609;GO:0042610;GO:0043548;GO:0051117;
926_927;927_19001	GO:0000175;GO:0003723;GO:0004527;GO:0005515;GO:0016787;|GO:0000175;GO:0003723;GO:0004527;GO:0005515;GO:0016787;
6752_13447;30_659_661	GO:0004872;GO:0008067;|GO:0000166;GO:0004697;GO:0005509;GO:0005515;GO:0005524;GO:0008270;GO:0016740;GO:0019992;GO:0004699;GO:0004871;GO:0046872;GO:0004674;GO:0004701;GO:0008022;GO:0008047;GO:0019899;GO:0004700;GO:0000287;
1;428_4578_9479	GO:0003682;GO:0003700;GO:0003713;GO:0004871;GO:0005198;GO:0008022;GO:0045294;GO:0045296;GO:0050681;GO:0008092;|GO:0004725;GO:0005198;GO:0005488;GO:0016787;
4579;4497_13196	GO:0003779;GO:0005200;|GO:0004872;GO:0004971;GO:0005216;GO:0005234;GO:0015277;
4224_4225;618	GO:0004385;GO:0004721;GO:0008022;GO:0008092;GO:0015459;GO:0019901;GO:0019902;|GO:0004842;GO:0005515;GO:0008270;GO:0016874;GO:0046872;
18867;18862	GO:0000166;GO:0003725;GO:0004519;GO:0004525;GO:0005515;GO:0005524;GO:0008026;GO:0016787;|GO:0003743;GO:0005515;
18867;18863	GO:0000166;GO:0003725;GO:0004519;GO:0004525;GO:0005515;GO:0005524;GO:0008026;GO:0016787;|GO:0003743;GO:0005515;
18867;18864	GO:0000166;GO:0003725;GO:0004519;GO:0004525;GO:0005515;GO:0005524;GO:0008026;GO:0016787;|GO:0003743;GO:0005515;
4003;4762	GO:0001584;GO:0004952;GO:0001601;GO:0001602;GO:0004872;|GO:0003779;GO:0004864;GO:0005515;GO:0008157;
4003;4761	GO:0001584;GO:0004952;GO:0001601;GO:0001602;GO:0004872;|GO:0003779;GO:0004864;GO:0005515;GO:0008157;
1273_1274_18151;84_232_471	GO:0003723;GO:0004439;GO:0016787;|GO:0005070;GO:0005089;GO:0005509;GO:0005515;
15413_15414;3301_15414_15869	GO:0003677;GO:0003702;GO:0003705;GO:0005515;GO:0030528;GO:0016564;|GO:0003677;GO:0003702;GO:0003705;GO:0016564;
1294_1295;5174_18862	GO:0000166;GO:0003725;GO:0004519;GO:0004525;GO:0005515;GO:0005524;GO:0008026;GO:0016787;|GO:0003743;GO:0005515;
4579_9479_14150;4497	GO:0003779;GO:0005200;|GO:0004872;GO:0004971;GO:0005216;GO:0005234;GO:0015277;
759_2123;3512_13462_13463_13464	GO:0004630;GO:0005515;GO:0016787;GO:0035091;|GO:0005515;GO:0016301;GO:0016308;GO:0016740;
1_2531_6395;428_9479	GO:0003682;GO:0003700;GO:0003713;GO:0004871;GO:0005198;GO:0008022;GO:0045294;GO:0045296;GO:0050681;GO:0008092;|GO:0004725;GO:0005198;GO:0005488;GO:0016787;
14310;84_3956_13747	GO:0003700;GO:0005496;GO:0005515;GO:0008270;GO:0008289;GO:0030235;GO:0030284;GO:0043565;GO:0046872;|GO:0000166;GO:0001948;GO:0004713;GO:0004722;GO:0005524;GO:0008022;GO:0016740;GO:0019901;GO:0042169;GO:0042609;GO:0042610;GO:0043548;GO:0051117;
1400_4528_4529_10671;3956	GO:0003700;GO:0004871;GO:0005062;GO:0005509;GO:0008134;GO:0005515;GO:0043565;|GO:0000166;GO:0004715;GO:0004716;GO:0005178;GO:0005515;GO:0005524;GO:0016740;GO:0004713;GO:0004872;GO:0005007;GO:0042802;GO:0030145;GO:0046872;GO:0005010;GO:0005520;GO:0043548;GO:0043560;GO:0005009;GO:0005066;GO:0042169;GO:0043559;GO:0051425;GO:0004718;GO:0005102;GO:0001948;GO:0004722;GO:0008022;GO:0019901;GO:0042609;GO…
441_443;442_443	GO:0004748;|GO:0004748;
108_471_759_2123;659	GO:0004630;GO:0005515;GO:0016787;GO:0035091;|GO:0000166;GO:0004697;GO:0005509;GO:0005515;GO:0005524;GO:0008270;GO:0016740;GO:0019992;GO:0004674;GO:0004701;GO:0008022;GO:0008047;GO:0019899;GO:0046872;
108_471_759_2123;661	GO:0004630;GO:0005515;GO:0016787;GO:0035091;|GO:0000166;GO:0004697;GO:0005509;GO:0005515;GO:0005524;GO:0008270;GO:0016740;GO:0019992;GO:0004674;GO:0004701;GO:0008022;GO:0008047;GO:0019899;GO:0046872;
30;30_8310	GO:0000166;GO:0000287;GO:0004872;GO:0005025;GO:0005524;GO:0016740;GO:0030145;GO:0046332;GO:0050431;GO:0005026;GO:0005515;GO:0004674;GO:0004713;GO:0004871;GO:0004685;GO:0005516;GO:0042802;GO:0004681;GO:0008384;GO:0005024;GO:0008270;GO:0046872;GO:0046982;GO:0005071;GO:0042562;GO:0016361;GO:0048185;GO:0019838;GO:0004693;|GO:0000166;GO:0000287;GO:0004872;GO:0005025;GO:0005524;GO:0016740;GO:0030145;GO…
9899_9900;232	GO:0000287;GO:0003810;GO:0003924;GO:0005509;GO:0005525;GO:0008415;GO:0016746;GO:0019003;GO:0016740;|GO:0005509;GO:0005515;GO:0008270;GO:0004435;GO:0004871;GO:0016787;
1295;5173_5174	GO:0000166;GO:0003725;GO:0004519;GO:0004525;GO:0005515;GO:0005524;GO:0008026;GO:0016787;|GO:0003743;GO:0005515;
812_18151;124_232	GO:0003723;GO:0004439;GO:0016787;|GO:0005070;GO:0005089;GO:0005509;GO:0005515;
1274;964	GO:0003723;GO:0004439;GO:0016787;|GO:0005070;GO:0005089;GO:0005509;GO:0005515;
15037;4590_9927	GO:0003813;GO:0008233;|GO:0004866;GO:0005102;
15037;4590_9928	GO:0003813;GO:0008233;|GO:0004866;GO:0005102;
18153;84_124_232_471	GO:0003723;GO:0004439;GO:0016787;|GO:0005070;GO:0005089;GO:0005509;GO:0005515;
30;10019_10020_14097_14098	GO:0000166;GO:0004693;GO:0005176;GO:0005515;GO:0005524;GO:0016740;GO:0030549;GO:0043125;GO:0050321;GO:0004674;GO:0004685;GO:0005516;GO:0004691;GO:0004707;GO:0004723;GO:0042802;|GO:0003779;GO:0003824;GO:0005215;GO:0005524;
916;4990	GO:0005216;GO:0005220;GO:0005262;GO:0005509;GO:0005515;GO:0008095;GO:0015085;|GO:0005216;GO:0005220;GO:0005262;GO:0005509;GO:0005515;GO:0008095;GO:0015085;GO:0015279;GO:0015281;GO:0005272;GO:0016787;GO:0031402;GO:0047631;
4578_4579;4497_13196	GO:0003779;GO:0005200;|GO:0004872;GO:0004971;GO:0005216;GO:0005234;GO:0015277;
108_2123;3512_13462_13464	GO:0004630;GO:0005515;GO:0016787;GO:0035091;|GO:0005515;GO:0016301;GO:0016308;GO:0016740;
108_2123;3512_13462_13463	GO:0004630;GO:0005515;GO:0016787;GO:0035091;|GO:0005515;GO:0016301;GO:0016308;GO:0016740;
4579_9479_14150;4497_5400_13196_14518	GO:0003779;GO:0005200;|GO:0004872;GO:0004971;GO:0005216;GO:0005234;GO:0015277;
4578_4579_9479_14150;5400_14518	GO:0003779;GO:0005200;|GO:0004872;GO:0004971;GO:0005216;GO:0005234;GO:0015277;
30;9018	GO:0000166;GO:0004697;GO:0005509;GO:0005515;GO:0005524;GO:0008270;GO:0016740;GO:0019992;GO:0004674;GO:0004691;|GO:0005515;GO:0008201;
30;108_13399_13400	GO:0000166;GO:0004674;GO:0004682;GO:0005524;GO:0016740;GO:0047485;GO:0005351;GO:0042802;GO:0004697;GO:0005509;GO:0005515;GO:0008270;GO:0019992;GO:0004701;GO:0008022;GO:0008047;GO:0019899;GO:0046872;GO:0004700;GO:0004707;GO:0004708;GO:0008339;|GO:0003924;GO:0005515;GO:0005525;GO:0009055;GO:0035091;
3978;3978_4193_4589	GO:0003700;GO:0005496;GO:0005515;GO:0008270;GO:0008289;GO:0030235;GO:0030284;GO:0043565;GO:0046872;GO:0003707;GO:0016563;GO:0003708;GO:0008434;GO:0003713;GO:0016564;GO:0003714;GO:0004882;GO:0003706;GO:0004886;GO:0016439;GO:0004887;GO:0004872;GO:0005497;GO:0046983;GO:0003705;|GO:0003700;GO:0003706;GO:0003707;GO:0003713;GO:0004886;GO:0005496;GO:0005515;GO:0008270;GO:0016439;GO:0043565;GO:0046872;GO…
87;216_217_218	GO:0003729;GO:0003677;GO:0003723;GO:0005515;GO:0008270;GO:0046872;GO:0000166;|GO:0003899;GO:0003677;GO:0005515;GO:0008270;GO:0016740;GO:0046872;
15037;9931	GO:0003813;GO:0008233;|GO:0004866;GO:0005102;
15037;9930	GO:0003813;GO:0008233;|GO:0004866;GO:0005102;
2531_6395;428	GO:0003682;GO:0003700;GO:0003713;GO:0004871;GO:0005198;GO:0008022;GO:0045294;GO:0045296;GO:0050681;GO:0008092;|GO:0004725;GO:0005515;GO:0016787;GO:0004872;GO:0005001;GO:0004089;GO:0008270;GO:0005198;GO:0005488;
15037;9929	GO:0003813;GO:0008233;|GO:0004866;GO:0005102;
15037;9928	GO:0003813;GO:0008233;|GO:0004866;GO:0005102;
15037;9927	GO:0003813;GO:0008233;|GO:0004866;GO:0005102;
3978;4193	GO:0003700;GO:0003707;GO:0005515;GO:0008270;GO:0016563;GO:0043565;GO:0046872;GO:0003708;GO:0003706;GO:0003713;GO:0004886;GO:0005496;GO:0016439;GO:0004882;GO:0004872;GO:0005497;GO:0008289;GO:0046983;GO:0005504;GO:0008047;GO:0016501;GO:0016564;GO:0046965;GO:0046982;GO:0008434;GO:0003714;GO:0003705;GO:0004887;GO:0003723;GO:0017163;GO:0032448;|GO:0003700;GO:0003707;GO:0005515;GO:0008270;GO:0016563;GO…
574_5390;84_471	GO:0003700;GO:0004842;GO:0004871;GO:0005509;GO:0005515;GO:0008270;GO:0016874;|GO:0003700;GO:0005085;GO:0005515;GO:0008270;GO:0019992;GO:0030676;GO:0046872;GO:0004435;GO:0005057;GO:0005509;GO:0016787;GO:0000166;GO:0004715;GO:0005524;GO:0016740;GO:0005089;GO:0004713;
4578_14150;4497_5400_13196_14518	GO:0003779;GO:0005200;|GO:0004872;GO:0004971;GO:0005216;GO:0005234;GO:0015277;
13236;114	GO:0003677;GO:0003714;GO:0005112;GO:0005515;|GO:0003677;GO:0004407;GO:0008134;GO:0016564;GO:0016787;GO:0016566;GO:0008270;GO:0042826;GO:0003714;GO:0003700;GO:0019899;GO:0042802;
13732;1400	GO:0003700;GO:0004842;GO:0004871;GO:0005509;GO:0005515;GO:0008270;GO:0016874;|GO:0005070;GO:0005515;GO:0042169;GO:0045309;GO:0003700;GO:0005085;GO:0008270;GO:0019992;GO:0030676;GO:0046872;GO:0000166;GO:0004716;GO:0005128;GO:0005524;GO:0016740;GO:0004435;GO:0005057;GO:0005509;GO:0016787;GO:0004726;GO:0004715;GO:0004713;GO:0005178;GO:0005089;GO:0005102;GO:0008093;GO:0030159;GO:0005068;GO:0005158;GO…
2399;659	GO:0000166;GO:0004867;GO:0005515;GO:0005524;GO:0008289;GO:0008429;|GO:0000166;GO:0004674;GO:0005057;GO:0005515;GO:0005524;GO:0008270;GO:0016740;GO:0019992;GO:0046872;GO:0004697;GO:0005509;GO:0004701;GO:0008022;GO:0008047;GO:0019899;GO:0004700;
18152;232	GO:0003723;GO:0004439;GO:0016787;|GO:0005070;GO:0005089;GO:0005509;GO:0005515;
926_927;4224_4634	GO:0000175;GO:0003723;GO:0004527;GO:0005515;GO:0016787;|GO:0005515;
812;232_471	GO:0003723;GO:0004439;GO:0016787;|GO:0005070;GO:0005089;GO:0005509;GO:0005515;
239_240_1294_1295;5173_5174	GO:0000166;GO:0003725;GO:0004519;GO:0004525;GO:0005515;GO:0005524;GO:0008026;GO:0016787;|GO:0003743;GO:0005515;
108_759_2123;3512_13462_13463_13464	GO:0004630;GO:0005515;GO:0016787;GO:0035091;|GO:0005515;GO:0016301;GO:0016308;GO:0016740;
2126;30_659_661	GO:0004630;GO:0005515;GO:0016787;GO:0035091;|GO:0000166;GO:0004697;GO:0005509;GO:0005515;GO:0005524;GO:0008270;GO:0016740;GO:0019992;GO:0004674;GO:0004701;GO:0008022;GO:0008047;GO:0019899;GO:0046872;
4578_9479_14150;5400_13196_14518	GO:0003779;GO:0005200;|GO:0004872;GO:0004971;GO:0005216;GO:0005234;GO:0015277;
4578_4579;4497_5400_13196_14518	GO:0003779;GO:0005200;|GO:0004872;GO:0004971;GO:0005216;GO:0005234;GO:0015277;
15062_15065;30	GO:0004871;GO:0005515;GO:0015075;GO:0015285;|GO:0000166;GO:0001784;GO:0004674;GO:0004707;GO:0005515;GO:0005524;GO:0016740;GO:0004697;GO:0005509;GO:0008270;GO:0019992;GO:0004699;GO:0004871;GO:0046872;GO:0004681;
812_1273_1274;84_232_471	GO:0003723;GO:0004439;GO:0016787;|GO:0005070;GO:0005089;GO:0005509;GO:0005515;
1;80_13247_13248	GO:0003714;GO:0005215;GO:0005515;GO:0008017;|GO:0003690;GO:0003700;GO:0003702;GO:0008022;GO:0008270;GO:0016563;GO:0042803;GO:0043565;GO:0046872;
1;80_13247_13249	GO:0003714;GO:0005215;GO:0005515;GO:0008017;|GO:0003690;GO:0003700;GO:0003702;GO:0008022;GO:0008270;GO:0016563;GO:0042803;GO:0043565;GO:0046872;
574_5390_5391;471	GO:0003700;GO:0004842;GO:0004871;GO:0005509;GO:0005515;GO:0008270;GO:0016874;|GO:0003700;GO:0005085;GO:0005515;GO:0008270;GO:0019992;GO:0030676;GO:0046872;GO:0004435;GO:0005057;GO:0005509;GO:0016787;GO:0000166;GO:0004715;GO:0005524;GO:0016740;GO:0005089;GO:0004713;
4578_14150;4497_13196_14518	GO:0003779;GO:0005200;|GO:0004872;GO:0004971;GO:0005216;GO:0005234;GO:0015277;
18867;5174_18862	GO:0000166;GO:0003725;GO:0004519;GO:0004525;GO:0005515;GO:0005524;GO:0008026;GO:0016787;|GO:0003743;GO:0005515;
5987;5173_5174_18862	GO:0000166;GO:0003725;GO:0004519;GO:0004525;GO:0005515;GO:0005524;GO:0008026;GO:0016787;|GO:0003743;GO:0005515;
1037_5390_5391;1400	GO:0003700;GO:0004842;GO:0004871;GO:0005509;GO:0005515;GO:0008270;GO:0016874;|GO:0005070;GO:0005154;GO:0043560;GO:0000166;GO:0004713;GO:0005524;GO:0016740;GO:0030145;GO:0042802;GO:0046872;GO:0001948;GO:0004722;GO:0008022;GO:0019901;GO:0042169;GO:0042609;GO:0042610;GO:0043548;GO:0051117;GO:0005515;GO:0045309;GO:0003700;GO:0005085;GO:0008270;GO:0019992;GO:0030676;GO:0004716;GO:0005128;GO:0003924;GO…
812_1273;232_471	GO:0003723;GO:0004439;GO:0016787;|GO:0005070;GO:0005089;GO:0005509;GO:0005515;
3492_11369_15261;15261_18137	GO:0003677;GO:0003886;GO:0005515;GO:0008168;GO:0008270;GO:0016740;GO:0046872;|GO:0008047;GO:0008270;GO:0016564;GO:0019899;GO:0046872;
4224_4225;4051_4052	GO:0004385;GO:0004721;GO:0008022;GO:0008092;GO:0015459;GO:0019901;GO:0019902;|GO:0004842;GO:0005515;GO:0008270;GO:0016874;GO:0046872;
13408_13409;1212	GO:0004864;GO:0005125;GO:0008083;GO:0008201;|GO:0004089;GO:0005001;GO:0005515;GO:0008270;GO:0016787;
68_279;4223	GO:0004722;GO:0004871;GO:0005506;GO:0005515;GO:0016787;GO:0030145;GO:0046872;|GO:0001786;GO:0005215;GO:0005544;
600_5984_6917;124	GO:0000166;GO:0003777;GO:0005515;GO:0005524;GO:0008017;|GO:0005085;GO:0005089;GO:0005509;GO:0005515;GO:0000166;GO:0003777;GO:0005524;
3956;574_1037_5390_5391	GO:0000166;GO:0004714;GO:0004872;GO:0005524;GO:0016740;GO:0004713;GO:0030145;GO:0042802;GO:0046872;GO:0004716;GO:0005009;GO:0005066;GO:0042169;GO:0043548;GO:0043559;GO:0043560;GO:0051425;GO:0001948;GO:0004722;GO:0008022;GO:0019901;GO:0042609;GO:0042610;GO:0051117;GO:0005509;GO:0005011;GO:0005515;GO:0005008;GO:0005020;GO:0005021;GO:0005128;GO:0004992;GO:0005017;GO:0004715;GO:0004718;GO:0005003;GO:…
6917;124	GO:0000166;GO:0003777;GO:0005515;GO:0005524;GO:0008017;|GO:0005085;GO:0005089;GO:0005509;GO:0005515;GO:0000166;GO:0003777;GO:0005524;
3978;3978_4589	GO:0003700;GO:0005496;GO:0005515;GO:0008270;GO:0008289;GO:0030235;GO:0030284;GO:0043565;GO:0046872;GO:0003707;GO:0016563;GO:0003708;GO:0008434;GO:0003713;GO:0016564;GO:0003714;GO:0004882;GO:0003706;GO:0004886;GO:0016439;GO:0004887;GO:0004872;GO:0005497;GO:0046983;GO:0003705;|GO:0003700;GO:0003706;GO:0003707;GO:0003713;GO:0004886;GO:0005496;GO:0005515;GO:0008270;GO:0016439;GO:0043565;GO:0046872;GO…
240_1294;5174	GO:0000166;GO:0003725;GO:0004519;GO:0004525;GO:0005515;GO:0005524;GO:0008026;GO:0016787;|GO:0003743;GO:0005515;
240_1294;5173	GO:0000166;GO:0003725;GO:0004519;GO:0004525;GO:0005515;GO:0005524;GO:0008026;GO:0016787;|GO:0003743;GO:0005515;
18152;124	GO:0003723;GO:0004439;GO:0016787;|GO:0005070;GO:0005089;GO:0005509;GO:0005515;
5691_14228;5691	GO:0048503;|GO:0048503;
471_759;16872	GO:0004630;GO:0005515;GO:0016787;GO:0035091;|GO:0005351;GO:0005515;
175;6192	GO:0000166;GO:0005216;GO:0005224;GO:0005260;GO:0005515;GO:0005524;GO:0016887;GO:0030165;GO:0031404;|GO:0005452;GO:0005515;GO:0008510;GO:0015293;GO:0031402;
3978;4570_14283_14284_14285	GO:0003700;GO:0005496;GO:0005515;GO:0008270;GO:0008289;GO:0030235;GO:0030284;GO:0043565;GO:0046872;GO:0004883;GO:0003707;GO:0003706;GO:0003713;GO:0004886;GO:0016439;GO:0004872;GO:0004882;GO:0005497;GO:0046983;GO:0008434;GO:0003714;GO:0004887;|GO:0003713;GO:0004871;GO:0005515;GO:0030528;
927;4224	GO:0000175;GO:0003723;GO:0004527;GO:0005515;GO:0016787;|GO:0005515;
239_1295;18864	GO:0000166;GO:0003725;GO:0004519;GO:0004525;GO:0005515;GO:0005524;GO:0008026;GO:0016787;|GO:0003743;GO:0005515;
239_1295;18863	GO:0000166;GO:0003725;GO:0004519;GO:0004525;GO:0005515;GO:0005524;GO:0008026;GO:0016787;|GO:0003743;GO:0005515;
239_1295;18862	GO:0000166;GO:0003725;GO:0004519;GO:0004525;GO:0005515;GO:0005524;GO:0008026;GO:0016787;|GO:0003743;GO:0005515;
927;4225	GO:0000175;GO:0003723;GO:0004527;GO:0005515;GO:0016787;|GO:0005515;
187_6462;30	GO:0003700;GO:0003702;GO:0043565;GO:0046983;GO:0003713;GO:0003714;|GO:0000166;GO:0004674;GO:0004705;GO:0004707;GO:0005515;GO:0005524;GO:0016740;GO:0004708;GO:0008339;GO:0004700;GO:0008270;GO:0019992;GO:0046872;GO:0001784;
84_1400_3956_13959;3956	GO:0000166;GO:0000287;GO:0003677;GO:0004713;GO:0005524;GO:0008022;GO:0016740;GO:0030145;GO:0005515;GO:0035014;|GO:0000166;GO:0004713;GO:0004718;GO:0005524;GO:0016740;GO:0005102;GO:0042169;GO:0000287;GO:0003677;GO:0008022;GO:0030145;GO:0004716;GO:0004872;GO:0005020;GO:0005021;GO:0005515;GO:0004715;GO:0005070;GO:0004714;GO:0043121;GO:0008270;GO:0046872;GO:0005005;
2531_6396;1212	GO:0003682;GO:0003700;GO:0003713;GO:0004871;GO:0005198;GO:0008022;GO:0045294;GO:0045296;GO:0050681;GO:0008092;|GO:0004872;GO:0005001;GO:0016787;GO:0004089;GO:0005515;GO:0008270;
14310;84_1400_13747	GO:0003700;GO:0005496;GO:0005515;GO:0008270;GO:0008289;GO:0030235;GO:0030284;GO:0043565;GO:0046872;|GO:0000166;GO:0001948;GO:0004713;GO:0004722;GO:0005524;GO:0008022;GO:0016740;GO:0019901;GO:0042169;GO:0042609;GO:0042610;GO:0043548;GO:0051117;
812_18151;124_471	GO:0003723;GO:0004439;GO:0016787;|GO:0005070;GO:0005089;GO:0005509;GO:0005515;
15261_15262;15261_18137	GO:0003677;GO:0003886;GO:0005515;GO:0008168;GO:0008270;GO:0016740;GO:0046872;|GO:0008047;GO:0008270;GO:0016564;GO:0019899;GO:0046872;
6520;3936_4950_5635	GO:0004261;GO:0008233;GO:0004252;GO:0008367;GO:0019955;GO:0042708;GO:0003803;GO:0005509;|GO:0004872;GO:0005319;GO:0005509;GO:0008034;
13599;13855	GO:0004232;GO:0005509;GO:0008270;GO:0004222;GO:0008130;GO:0004228;GO:0005515;GO:0004248;GO:0008133;|GO:0004857;GO:0005515;GO:0008191;GO:0005178;GO:0008047;
2125;13462_13464	GO:0004630;GO:0005515;GO:0016787;GO:0035091;|GO:0005515;GO:0016301;GO:0016308;GO:0016740;
2125;13462_13463	GO:0004630;GO:0005515;GO:0016787;GO:0035091;|GO:0005515;GO:0016301;GO:0016308;GO:0016740;
14151;4497_5400	GO:0003779;GO:0005200;|GO:0004872;GO:0004971;GO:0005216;GO:0005234;GO:0015277;
812_1273_1274;124_232	GO:0003723;GO:0004439;GO:0016787;|GO:0005070;GO:0005089;GO:0005509;GO:0005515;
3973_3978_4589;3973_3978_4589	GO:0003700;GO:0003706;GO:0003707;GO:0003713;GO:0004886;GO:0005496;GO:0008270;GO:0016439;GO:0043565;GO:0046872;GO:0005515;|GO:0003700;GO:0003706;GO:0003707;GO:0003713;GO:0004886;GO:0005496;GO:0008270;GO:0016439;GO:0043565;GO:0046872;GO:0005515;
13974;85	GO:0003714;GO:0005215;GO:0005515;GO:0008017;|GO:0004672;GO:0005515;
15414;3301_15413_15414	GO:0003677;GO:0003702;GO:0003705;GO:0005515;GO:0030528;GO:0016564;|GO:0003677;GO:0003702;GO:0003705;GO:0016564;
4578_4579_9479;4497_5400_14518	GO:0003779;GO:0005200;|GO:0004872;GO:0004971;GO:0005216;GO:0005234;GO:0015277;
14150;13196_14518	GO:0003779;GO:0005200;|GO:0004872;GO:0004971;GO:0005216;GO:0005234;GO:0015277;
30;916_4990_13376	GO:0000166;GO:0004693;GO:0005515;GO:0005524;GO:0016740;GO:0004674;GO:0004691;|GO:0005216;GO:0005220;GO:0005262;GO:0005509;GO:0005515;GO:0008095;GO:0015085;
30;916_4990_13377	GO:0000166;GO:0004693;GO:0005515;GO:0005524;GO:0016740;GO:0004674;GO:0004691;|GO:0005216;GO:0005220;GO:0005262;GO:0005509;GO:0005515;GO:0008095;GO:0015085;
114;114	GO:0003713;GO:0003714;GO:0004407;GO:0003779;GO:0008270;GO:0016566;GO:0016787;GO:0042826;GO:0042903;GO:0046872;GO:0003700;GO:0008134;GO:0019899;GO:0042802;GO:0003677;GO:0016564;|GO:0003713;GO:0003714;GO:0004407;GO:0008134;GO:0016787;GO:0003700;GO:0019899;GO:0042802;GO:0016566;GO:0008270;GO:0042826;GO:0003677;GO:0016564;
11369_15261;15261	GO:0003677;GO:0003886;GO:0005515;GO:0008168;GO:0008270;GO:0016740;GO:0046872;|GO:0008047;GO:0008270;GO:0016564;GO:0019899;GO:0046872;
3492_11369;15261_18137	GO:0003677;GO:0003886;GO:0005515;GO:0008168;GO:0008270;GO:0016740;GO:0046872;|GO:0008047;GO:0008270;GO:0016564;GO:0019899;GO:0046872;
1;4578_9479	GO:0003682;GO:0003700;GO:0003713;GO:0004871;GO:0005198;GO:0008022;GO:0045294;GO:0045296;GO:0050681;GO:0008092;|GO:0004725;GO:0005198;GO:0005488;GO:0016787;
1274;660	GO:0003723;GO:0004439;GO:0016787;|GO:0005070;GO:0005089;GO:0005509;GO:0005515;
1528;239_240	GO:0000175;|GO:0004004;
13395;13462_13464	GO:0004630;GO:0005515;GO:0016787;GO:0035091;|GO:0005515;GO:0016301;GO:0016308;GO:0016740;
13395;13462_13463	GO:0004630;GO:0005515;GO:0016787;GO:0035091;|GO:0005515;GO:0016301;GO:0016308;GO:0016740;
30;10019_10020_14098	GO:0000166;GO:0004693;GO:0005176;GO:0005515;GO:0005524;GO:0016740;GO:0030549;GO:0043125;GO:0050321;GO:0004674;GO:0004685;GO:0005516;GO:0004691;GO:0004707;GO:0004723;GO:0042802;|GO:0003779;GO:0003824;GO:0005215;GO:0005524;
30;10019_10020_14097	GO:0000166;GO:0004693;GO:0005176;GO:0005515;GO:0005524;GO:0016740;GO:0030549;GO:0043125;GO:0050321;GO:0004674;GO:0004685;GO:0005516;GO:0004691;GO:0004707;GO:0004723;GO:0042802;|GO:0003779;GO:0003824;GO:0005215;GO:0005524;
13196;660	GO:0004872;GO:0004970;GO:0005216;GO:0005234;GO:0004971;GO:0015277;GO:0000287;GO:0004972;GO:0005509;GO:0005515;|GO:0000166;GO:0004697;GO:0005509;GO:0005515;GO:0005524;GO:0008270;GO:0016740;GO:0019992;GO:0004435;GO:0005057;GO:0016787;GO:0004699;GO:0004871;GO:0046872;
28;428_13917	GO:0008139;GO:0031625;GO:0051059;|GO:0004725;GO:0005515;GO:0016787;
18868;5173_18862	GO:0000166;GO:0003725;GO:0004519;GO:0004525;GO:0005515;GO:0005524;GO:0008026;GO:0016787;|GO:0003743;GO:0005515;
983;30	GO:0004672;GO:0004428;GO:0005515;GO:0016303;GO:0016740;GO:0046934;GO:0016301;GO:0016773;GO:0051219;GO:0043560;GO:0000166;GO:0005524;GO:0030145;|GO:0003688;GO:0004712;GO:0000166;GO:0004703;GO:0004871;GO:0005515;GO:0005524;GO:0016740;GO:0004674;GO:0005351;GO:0042802;GO:0004701;GO:0008022;GO:0008047;GO:0008270;GO:0019899;GO:0019992;GO:0046872;GO:0004676;GO:0004699;
812_1273_1274;84_124_232_471	GO:0003723;GO:0004439;GO:0016787;|GO:0005070;GO:0005089;GO:0005509;GO:0005515;
2399;3973_3978	GO:0000166;GO:0004867;GO:0005515;GO:0005524;GO:0008289;GO:0008429;|GO:0003700;GO:0003707;GO:0005504;GO:0008047;GO:0008270;GO:0016501;GO:0016564;GO:0043565;GO:0046872;GO:0046965;GO:0046982;
92_660_964;1400	GO:0004674;GO:0005085;GO:0005089;GO:0005096;GO:0016301;GO:0016740;|GO:0000166;GO:0004713;GO:0004718;GO:0005102;GO:0005524;GO:0016740;GO:0042169;GO:0003700;GO:0005085;GO:0005515;GO:0008270;GO:0019992;GO:0030676;GO:0046872;GO:0004435;GO:0005057;GO:0005509;GO:0016787;GO:0004726;GO:0005070;GO:0005068;GO:0005158;GO:0005159;GO:0005543;GO:0000287;GO:0030145;GO:0035014;GO:0003677;GO:0008022;GO:0005154;GO…
9479;4497_5400_14518	GO:0003779;GO:0005200;|GO:0004872;GO:0004971;GO:0005216;GO:0005234;GO:0015277;
759;3512_13462	GO:0004630;GO:0005515;GO:0016787;GO:0035091;|GO:0005515;GO:0016301;GO:0016308;GO:0016740;
759;3512_13463	GO:0004630;GO:0005515;GO:0016787;GO:0035091;|GO:0005515;GO:0016301;GO:0016308;GO:0016740;
759;3512_13464	GO:0004630;GO:0005515;GO:0016787;GO:0035091;|GO:0005515;GO:0016301;GO:0016308;GO:0016740;
4529_10671;3956	GO:0003700;GO:0004871;GO:0005062;GO:0005509;GO:0008134;GO:0005515;GO:0043565;|GO:0000166;GO:0004715;GO:0004716;GO:0005178;GO:0005515;GO:0005524;GO:0016740;GO:0004713;GO:0004872;GO:0005007;GO:0042802;GO:0030145;GO:0046872;GO:0005010;GO:0005520;GO:0043548;GO:0043560;GO:0005009;GO:0005066;GO:0042169;GO:0043559;GO:0051425;GO:0004718;GO:0005102;GO:0001948;GO:0004722;GO:0008022;GO:0019901;GO:0042609;GO…
108_471_2123;13462_13464	GO:0004630;GO:0005515;GO:0016787;GO:0035091;|GO:0005515;GO:0016301;GO:0016308;GO:0016740;
108_471_2123;13462_13463	GO:0004630;GO:0005515;GO:0016787;GO:0035091;|GO:0005515;GO:0016301;GO:0016308;GO:0016740;
4224;12901_12902	GO:0004385;GO:0004721;GO:0008022;GO:0008092;GO:0015459;GO:0019901;GO:0019902;|GO:0003700;GO:0005515;GO:0043565;
1294_1295;5173	GO:0000166;GO:0003725;GO:0004519;GO:0004525;GO:0005515;GO:0005524;GO:0008026;GO:0016787;|GO:0003743;GO:0005515;
1294_1295;5174	GO:0000166;GO:0003725;GO:0004519;GO:0004525;GO:0005515;GO:0005524;GO:0008026;GO:0016787;|GO:0003743;GO:0005515;
5173;5173_5174_8039_18862	GO:0000166;GO:0003725;GO:0004519;GO:0004525;GO:0005515;GO:0005524;GO:0008026;GO:0016787;|GO:0003743;GO:0005515;
1274_18151;964	GO:0003723;GO:0004439;GO:0016787;|GO:0005070;GO:0005089;GO:0005509;GO:0005515;
1273_1274;124_232_471	GO:0003723;GO:0004439;GO:0016787;|GO:0005070;GO:0005089;GO:0005509;GO:0005515;
239_1294;5174	GO:0000166;GO:0003725;GO:0004519;GO:0004525;GO:0005515;GO:0005524;GO:0008026;GO:0016787;|GO:0003743;GO:0005515;
239_1294;5173	GO:0000166;GO:0003725;GO:0004519;GO:0004525;GO:0005515;GO:0005524;GO:0008026;GO:0016787;|GO:0003743;GO:0005515;
1400_3956_13747;428	GO:0000166;GO:0001948;GO:0004713;GO:0004722;GO:0005524;GO:0008022;GO:0016740;GO:0019901;GO:0042169;GO:0042609;GO:0042610;GO:0043548;GO:0051117;|GO:0005001;GO:0016787;GO:0019901;GO:0004726;GO:0005515;GO:0004872;
812_18151;84_124_232_471	GO:0003723;GO:0004439;GO:0016787;|GO:0005070;GO:0005089;GO:0005509;GO:0005515;
80;937_6251_6252	GO:0003682;GO:0005515;GO:0008270;GO:0016564;GO:0043565;GO:0046872;GO:0003700;GO:0016563;GO:0003677;GO:0003702;GO:0003690;GO:0008022;GO:0042803;GO:0003713;GO:0003714;GO:0003704;|GO:0003700;GO:0003713;GO:0004402;GO:0008022;GO:0008270;GO:0016407;GO:0016740;GO:0046872;GO:0004871;GO:0051577;
84_1400_13747;428	GO:0000166;GO:0001948;GO:0004713;GO:0004722;GO:0005524;GO:0008022;GO:0016740;GO:0019901;GO:0042169;GO:0042609;GO:0042610;GO:0043548;GO:0051117;|GO:0005001;GO:0016787;GO:0019901;GO:0004726;GO:0005515;GO:0004872;
108_471_2123;659_661	GO:0004630;GO:0005515;GO:0016787;GO:0035091;|GO:0000166;GO:0004697;GO:0005509;GO:0005515;GO:0005524;GO:0008270;GO:0016740;GO:0019992;GO:0004674;GO:0004701;GO:0008022;GO:0008047;GO:0019899;GO:0046872;
1_2531;4578_9479	GO:0003682;GO:0003700;GO:0003713;GO:0004871;GO:0005198;GO:0008022;GO:0045294;GO:0045296;GO:0050681;GO:0008092;|GO:0004725;GO:0005198;GO:0005488;GO:0016787;
2531;428_4578	GO:0003682;GO:0003700;GO:0003713;GO:0004871;GO:0005198;GO:0008022;GO:0045294;GO:0045296;GO:0050681;GO:0008092;|GO:0004725;GO:0005198;GO:0005488;GO:0016787;
1273_1274;232_471	GO:0003723;GO:0004439;GO:0016787;|GO:0005070;GO:0005089;GO:0005509;GO:0005515;
4579_14150;4497_5400_13196	GO:0003779;GO:0005200;|GO:0004872;GO:0004971;GO:0005216;GO:0005234;GO:0015277;
443;442_443	GO:0004748;|GO:0004748;
812_1273_1274;124_471	GO:0003723;GO:0004439;GO:0016787;|GO:0005070;GO:0005089;GO:0005509;GO:0005515;
1294;5173_18862	GO:0000166;GO:0003725;GO:0004519;GO:0004525;GO:0005515;GO:0005524;GO:0008026;GO:0016787;|GO:0003743;GO:0005515;
4529;3956	GO:0003700;GO:0004871;GO:0005062;GO:0005509;GO:0008134;GO:0005515;GO:0043565;|GO:0000166;GO:0004715;GO:0004716;GO:0005178;GO:0005515;GO:0005524;GO:0016740;GO:0004713;GO:0004872;GO:0005007;GO:0042802;GO:0030145;GO:0046872;GO:0005010;GO:0005520;GO:0043548;GO:0043560;GO:0005009;GO:0005066;GO:0042169;GO:0043559;GO:0051425;GO:0004718;GO:0005102;GO:0001948;GO:0004722;GO:0008022;GO:0019901;GO:0042609;GO…
3978;13747	GO:0003700;GO:0005496;GO:0005515;GO:0008270;GO:0008289;GO:0030235;GO:0030284;GO:0043565;GO:0046872;|GO:0000166;GO:0001948;GO:0004713;GO:0004722;GO:0005524;GO:0008022;GO:0016740;GO:0019901;GO:0042169;GO:0042609;GO:0042610;GO:0043548;GO:0051117;
13965;84_85	GO:0003714;GO:0005215;GO:0005515;GO:0008017;|GO:0004672;GO:0005515;
471_661_15665;3973	GO:0000166;GO:0004674;GO:0005351;GO:0005524;GO:0016740;GO:0042802;|GO:0003700;GO:0005496;GO:0005515;GO:0008270;GO:0008289;GO:0030235;GO:0030284;GO:0043565;GO:0046872;GO:0003707;GO:0004872;GO:0004882;GO:0005497;GO:0046983;
471_661_15665;3978	GO:0000166;GO:0004674;GO:0005351;GO:0005524;GO:0016740;GO:0042802;|GO:0003700;GO:0005496;GO:0005515;GO:0008270;GO:0008289;GO:0030235;GO:0030284;GO:0043565;GO:0046872;GO:0003707;GO:0004872;GO:0004882;GO:0005497;GO:0046983;
3978;4589	GO:0003700;GO:0005496;GO:0005515;GO:0008270;GO:0008289;GO:0030235;GO:0030284;GO:0043565;GO:0046872;GO:0003707;GO:0016563;GO:0003708;GO:0008434;GO:0003713;GO:0016564;GO:0003714;GO:0004882;GO:0003706;GO:0004886;GO:0016439;GO:0004887;GO:0004872;GO:0005497;GO:0046983;GO:0003705;|GO:0003700;GO:0003706;GO:0003707;GO:0003713;GO:0004886;GO:0005496;GO:0005515;GO:0008270;GO:0016439;GO:0043565;GO:0046872;GO…
9479;4497_13196_14518	GO:0003779;GO:0005200;|GO:0004872;GO:0004971;GO:0005216;GO:0005234;GO:0015277;
4224_4225;618_1129	GO:0004385;GO:0004721;GO:0008022;GO:0008092;GO:0015459;GO:0019901;GO:0019902;|GO:0004842;GO:0005515;GO:0008270;GO:0016874;GO:0046872;
14310;13747	GO:0003700;GO:0005496;GO:0005515;GO:0008270;GO:0008289;GO:0030235;GO:0030284;GO:0043565;GO:0046872;|GO:0000166;GO:0001948;GO:0004713;GO:0004722;GO:0005524;GO:0008022;GO:0016740;GO:0019901;GO:0042169;GO:0042609;GO:0042610;GO:0043548;GO:0051117;
108_2123;661	GO:0004630;GO:0005515;GO:0016787;GO:0035091;|GO:0000166;GO:0004697;GO:0005509;GO:0005515;GO:0005524;GO:0008270;GO:0016740;GO:0019992;GO:0004674;GO:0004701;GO:0008022;GO:0008047;GO:0019899;GO:0046872;
108_2123;659	GO:0004630;GO:0005515;GO:0016787;GO:0035091;|GO:0000166;GO:0004697;GO:0005509;GO:0005515;GO:0005524;GO:0008270;GO:0016740;GO:0019992;GO:0004674;GO:0004701;GO:0008022;GO:0008047;GO:0019899;GO:0046872;
812_1273_1274_18151;232_471	GO:0003723;GO:0004439;GO:0016787;|GO:0005070;GO:0005089;GO:0005509;GO:0005515;
13447;659	GO:0004872;GO:0008067;|GO:0000166;GO:0004697;GO:0005509;GO:0005515;GO:0005524;GO:0008270;GO:0016740;GO:0019992;GO:0004699;GO:0004871;GO:0046872;GO:0004674;GO:0004701;GO:0008022;GO:0008047;GO:0019899;GO:0004700;GO:0000287;
13447;661	GO:0004872;GO:0008067;|GO:0000166;GO:0004697;GO:0005509;GO:0005515;GO:0005524;GO:0008270;GO:0016740;GO:0019992;GO:0004699;GO:0004871;GO:0046872;GO:0004674;GO:0004701;GO:0008022;GO:0008047;GO:0019899;GO:0004700;GO:0000287;
926_927;4224_4225	GO:0000175;GO:0003723;GO:0004527;GO:0005515;GO:0016787;|GO:0005515;
926;619_4634	GO:0000175;GO:0003723;GO:0004527;GO:0005515;GO:0016787;|GO:0005515;
14150;4497_5400	GO:0003779;GO:0005200;|GO:0004872;GO:0004971;GO:0005216;GO:0005234;GO:0015277;
84;278_13804_15717	GO:0005099;GO:0005102;GO:0019870;GO:0051020;GO:0003924;GO:0005158;GO:0005159;GO:0005525;GO:0005545;GO:0019903;GO:0035014;GO:0043125;GO:0043559;GO:0043560;GO:0000166;GO:0000287;GO:0003677;GO:0004713;GO:0005524;GO:0008022;GO:0016740;GO:0030145;GO:0005200;GO:0005509;GO:0005515;GO:0051015;GO:0005070;GO:0042169;|GO:0015297;GO:0015299;GO:0015385;GO:0031402;
1274;471	GO:0003723;GO:0004439;GO:0016787;|GO:0005070;GO:0005089;GO:0005509;GO:0005515;
2126;13624_16872	GO:0004630;GO:0005515;GO:0016787;GO:0035091;|GO:0005351;GO:0005515;
175;9963	GO:0000166;GO:0005216;GO:0005224;GO:0005260;GO:0005515;GO:0005524;GO:0016887;GO:0030165;GO:0031404;|GO:0005452;GO:0005515;GO:0008510;GO:0015293;GO:0031402;
650;13408	GO:0000166;GO:0003677;GO:0003682;GO:0004003;GO:0005515;GO:0005524;GO:0008270;GO:0016787;GO:0046872;|GO:0004864;GO:0005125;GO:0008083;GO:0008201;
650;13409	GO:0000166;GO:0003677;GO:0003682;GO:0004003;GO:0005515;GO:0005524;GO:0008270;GO:0016787;GO:0046872;|GO:0004864;GO:0005125;GO:0008083;GO:0008201;
13571;84	GO:0005198;GO:0005515;|GO:0000166;GO:0004713;GO:0005524;GO:0016740;GO:0030145;GO:0042802;GO:0046872;GO:0001948;GO:0004722;GO:0008022;GO:0019901;GO:0042169;GO:0042609;GO:0042610;GO:0043548;GO:0051117;GO:0005515;
279;4223	GO:0004722;GO:0004871;GO:0005506;GO:0005515;GO:0016787;GO:0030145;GO:0046872;|GO:0001786;GO:0005215;GO:0005544;
30;2410	GO:0004672;GO:0004693;GO:0000166;GO:0004674;GO:0004691;GO:0005515;GO:0005524;GO:0016740;GO:0002039;GO:0004696;GO:0051059;|GO:0004373;GO:0005515;GO:0016757;
759;3512_13462_13463	GO:0004630;GO:0005515;GO:0016787;GO:0035091;|GO:0005515;GO:0016301;GO:0016308;GO:0016740;
759;3512_13462_13464	GO:0004630;GO:0005515;GO:0016787;GO:0035091;|GO:0005515;GO:0016301;GO:0016308;GO:0016740;
28_4564_4592;6922	GO:0003706;GO:0004872;GO:0005509;GO:0005515;GO:0046982;|GO:0005515;GO:0008233;
15065_15066_15067;30	GO:0004871;GO:0005515;GO:0015075;GO:0015285;|GO:0000166;GO:0001784;GO:0004674;GO:0004707;GO:0005515;GO:0005524;GO:0016740;GO:0004697;GO:0005509;GO:0008270;GO:0019992;GO:0004699;GO:0004871;GO:0046872;GO:0004681;
442_443;442_443	GO:0004748;|GO:0004748;
1274_18151;124_232	GO:0003723;GO:0004439;GO:0016787;|GO:0005070;GO:0005089;GO:0005509;GO:0005515;
1;637_17591	GO:0005515;GO:0008139;GO:0008270;GO:0008565;|GO:0003677;GO:0005215;GO:0005515;GO:0008270;GO:0046872;
1;637_17590	GO:0005515;GO:0008139;GO:0008270;GO:0008565;|GO:0003677;GO:0005215;GO:0005515;GO:0008270;GO:0046872;
530_9681_15623;114	GO:0004407;GO:0008134;GO:0016787;|GO:0003677;GO:0004407;GO:0008134;GO:0016564;GO:0016787;GO:0003714;GO:0016566;GO:0008270;GO:0042826;
84;13805_15717	GO:0005099;GO:0005102;GO:0019870;GO:0051020;GO:0003924;GO:0005158;GO:0005159;GO:0005525;GO:0005545;GO:0019903;GO:0035014;GO:0043125;GO:0043559;GO:0043560;GO:0000166;GO:0000287;GO:0003677;GO:0004713;GO:0005524;GO:0008022;GO:0016740;GO:0030145;GO:0005200;GO:0005509;GO:0005515;GO:0051015;GO:0005070;GO:0042169;|GO:0015297;GO:0015299;GO:0015385;GO:0031402;
30_17365;30_17365	GO:0000166;GO:0004685;GO:0005516;GO:0005524;GO:0016740;GO:0042802;|GO:0000166;GO:0004685;GO:0005516;GO:0005524;GO:0016740;GO:0042802;
5691_14228;5255	GO:0048503;|GO:0048503;
3492_11369;15261	GO:0003677;GO:0003886;GO:0005515;GO:0008168;GO:0008270;GO:0016740;GO:0046872;|GO:0008047;GO:0008270;GO:0016564;GO:0019899;GO:0046872;
9900_9901;232	GO:0000287;GO:0003810;GO:0003924;GO:0005509;GO:0005525;GO:0008415;GO:0016746;GO:0019003;GO:0016740;|GO:0005509;GO:0005515;GO:0008270;GO:0004435;GO:0004871;GO:0016787;
4579;5400	GO:0003779;GO:0005200;|GO:0004872;GO:0004971;GO:0005216;GO:0005234;GO:0015277;
15037;5924_9927	GO:0003813;GO:0008233;|GO:0004866;GO:0005102;
15037;5924_9928	GO:0003813;GO:0008233;|GO:0004866;GO:0005102;
5987;18862	GO:0000166;GO:0003725;GO:0004519;GO:0004525;GO:0005515;GO:0005524;GO:0008026;GO:0016787;|GO:0003743;GO:0005515;
5987;18863	GO:0000166;GO:0003725;GO:0004519;GO:0004525;GO:0005515;GO:0005524;GO:0008026;GO:0016787;|GO:0003743;GO:0005515;
5987;18864	GO:0000166;GO:0003725;GO:0004519;GO:0004525;GO:0005515;GO:0005524;GO:0008026;GO:0016787;|GO:0003743;GO:0005515;
30;2399	GO:0000166;GO:0005515;GO:0005524;GO:0008384;GO:0016740;GO:0004674;GO:0005057;GO:0008270;GO:0019992;GO:0046872;GO:0004708;GO:0004713;GO:0001784;GO:0004707;GO:0004697;GO:0005509;GO:0004701;GO:0008022;GO:0008047;GO:0019899;GO:0004700;|GO:0000166;GO:0004867;GO:0005515;GO:0005524;GO:0008289;GO:0008429;
1353;660	GO:0004722;GO:0004871;GO:0005506;GO:0005515;GO:0016787;GO:0030145;GO:0046872;|GO:0001786;GO:0005215;GO:0005544;
4579_9479;4497_5400_13196_14518	GO:0003779;GO:0005200;|GO:0004872;GO:0004971;GO:0005216;GO:0005234;GO:0015277;
108_759;13624_16872	GO:0004630;GO:0005515;GO:0016787;GO:0035091;|GO:0005351;GO:0005515;
3973_3978;4570_14285	GO:0003700;GO:0005496;GO:0005515;GO:0008270;GO:0008289;GO:0030235;GO:0030284;GO:0043565;GO:0046872;GO:0004883;GO:0003707;GO:0003706;GO:0003713;GO:0004886;GO:0016439;GO:0004872;GO:0004882;GO:0005497;GO:0046983;GO:0008434;GO:0003714;GO:0004887;|GO:0003713;GO:0004871;GO:0005515;GO:0030528;
3973_3978;4570_14284	GO:0003700;GO:0005496;GO:0005515;GO:0008270;GO:0008289;GO:0030235;GO:0030284;GO:0043565;GO:0046872;GO:0004883;GO:0003707;GO:0003706;GO:0003713;GO:0004886;GO:0016439;GO:0004872;GO:0004882;GO:0005497;GO:0046983;GO:0008434;GO:0003714;GO:0004887;|GO:0003713;GO:0004871;GO:0005515;GO:0030528;
3973_3978;4570_14283	GO:0003700;GO:0005496;GO:0005515;GO:0008270;GO:0008289;GO:0030235;GO:0030284;GO:0043565;GO:0046872;GO:0004883;GO:0003707;GO:0003706;GO:0003713;GO:0004886;GO:0016439;GO:0004872;GO:0004882;GO:0005497;GO:0046983;GO:0008434;GO:0003714;GO:0004887;|GO:0003713;GO:0004871;GO:0005515;GO:0030528;
4579_14150;4497_13196_14518	GO:0003779;GO:0005200;|GO:0004872;GO:0004971;GO:0005216;GO:0005234;GO:0015277;
30;14097_14098	GO:0000166;GO:0004693;GO:0005176;GO:0005515;GO:0005524;GO:0016740;GO:0030549;GO:0043125;GO:0050321;GO:0004674;GO:0004685;GO:0005516;GO:0004691;GO:0004707;GO:0004723;GO:0042802;|GO:0003779;GO:0003824;GO:0005215;GO:0005524;
1_6396;4578_9479	GO:0003682;GO:0003700;GO:0003713;GO:0004871;GO:0005198;GO:0008022;GO:0045294;GO:0045296;GO:0050681;GO:0008092;|GO:0004725;GO:0005198;GO:0005488;GO:0016787;
4090;6934	GO:0003677;GO:0003950;GO:0008270;GO:0016757;GO:0042802;GO:0046872;GO:0051287;GO:0005515;|GO:0003677;GO:0003950;GO:0008270;GO:0016757;GO:0042802;GO:0046872;GO:0051287;
4090;6933	GO:0003677;GO:0003950;GO:0008270;GO:0016757;GO:0042802;GO:0046872;GO:0051287;|GO:0003677;GO:0003950;GO:0008270;GO:0016757;GO:0042802;GO:0046872;GO:0051287;GO:0005515;
4090;6932	GO:0003677;GO:0003950;GO:0008270;GO:0016757;GO:0042802;GO:0046872;GO:0051287;GO:0005515;|GO:0003677;GO:0003950;GO:0008270;GO:0016757;GO:0042802;GO:0046872;GO:0051287;
63_64;4224	GO:0000166;GO:0000287;GO:0005388;GO:0005509;GO:0005516;GO:0005524;GO:0016787;GO:0016820;|GO:0004517;GO:0005506;GO:0005516;GO:0009055;GO:0010181;GO:0020037;GO:0046872;GO:0050660;GO:0050661;GO:0004385;GO:0005515;GO:0004721;GO:0008022;GO:0008092;GO:0015459;GO:0019901;GO:0019902;
4003;4003	GO:0001584;GO:0001610;GO:0004872;GO:0001611;GO:0004935;GO:0004938;GO:0005515;GO:0015459;GO:0004945;GO:0004947;GO:0016494;GO:0015052;GO:0031699;GO:0042803;GO:0051380;GO:0004993;GO:0004944;GO:0004949;GO:0004951;GO:0004981;GO:0004952;GO:0004982;GO:0004918;GO:0004964;GO:0001601;GO:0005246;GO:0003779;GO:0015026;GO:0016493;GO:0032027;GO:0004986;GO:0004990;GO:0005000;GO:0004994;GO:0004961;GO:0004950;GO:…
239_1294_1295;5173_18862	GO:0000166;GO:0003725;GO:0004519;GO:0004525;GO:0005515;GO:0005524;GO:0008026;GO:0016787;|GO:0003743;GO:0005515;
574_1037_5391;471	GO:0003700;GO:0004842;GO:0004871;GO:0005509;GO:0005515;GO:0008270;GO:0016874;|GO:0003700;GO:0005085;GO:0005515;GO:0008270;GO:0019992;GO:0030676;GO:0046872;GO:0004435;GO:0005057;GO:0005509;GO:0016787;GO:0000166;GO:0004715;GO:0005524;GO:0016740;GO:0005089;GO:0004713;
15414;3301_15413_15869	GO:0003677;GO:0003702;GO:0003705;GO:0005515;GO:0030528;GO:0016564;|GO:0003677;GO:0003702;GO:0003705;GO:0016564;
18151;232_471	GO:0003723;GO:0004439;GO:0016787;|GO:0005070;GO:0005089;GO:0005509;GO:0005515;
6520;4950_5635	GO:0004261;GO:0008233;GO:0004252;GO:0008367;GO:0019955;GO:0042708;GO:0003803;GO:0005509;|GO:0004872;GO:0005319;GO:0005509;GO:0008034;
1274_18151;660	GO:0003723;GO:0004439;GO:0016787;|GO:0005070;GO:0005089;GO:0005509;GO:0005515;
4578_4579_9479;5400	GO:0003779;GO:0005200;|GO:0004872;GO:0004971;GO:0005216;GO:0005234;GO:0015277;
13968;85	GO:0003714;GO:0005215;GO:0005515;GO:0008017;|GO:0004672;GO:0005515;
13965_13966;85	GO:0003714;GO:0005215;GO:0005515;GO:0008017;|GO:0004672;GO:0005515;
4578_4579_14150;4497_5400_13196	GO:0003779;GO:0005200;|GO:0004872;GO:0004971;GO:0005216;GO:0005234;GO:0015277;
1;637_2262_17590_17591	GO:0005515;GO:0008139;GO:0008270;GO:0008565;|GO:0003677;GO:0005215;GO:0005515;GO:0008270;GO:0046872;
84;2205_2206_2207	GO:0005515;GO:0005070;GO:0005154;GO:0043560;GO:0003924;GO:0005158;GO:0005159;GO:0005525;GO:0005545;GO:0019903;GO:0035014;GO:0043125;GO:0043559;GO:0004435;GO:0005057;GO:0005509;GO:0016787;GO:0000166;GO:0004713;GO:0005524;GO:0016740;GO:0042169;GO:0005102;GO:0008093;GO:0030159;GO:0005085;GO:0005089;GO:0042802;GO:0008289;GO:0008415;GO:0004672;GO:0008092;GO:0019899;GO:0003700;GO:0008270;GO:0019992;GO:…
4224_4225;618_1129_4052	GO:0004385;GO:0004721;GO:0008022;GO:0008092;GO:0015459;GO:0019901;GO:0019902;|GO:0004842;GO:0005515;GO:0008270;GO:0016874;GO:0046872;
4224_4225;618_1129_4051	GO:0004385;GO:0004721;GO:0008022;GO:0008092;GO:0015459;GO:0019901;GO:0019902;|GO:0004842;GO:0005515;GO:0008270;GO:0016874;GO:0046872;
15413;3301_15414_15869	GO:0003677;GO:0003702;GO:0003705;GO:0005515;GO:0030528;GO:0016564;|GO:0003677;GO:0003702;GO:0003705;GO:0016564;
4497_6753_13447;30_661	GO:0004872;GO:0008067;|GO:0000166;GO:0004697;GO:0005509;GO:0005515;GO:0005524;GO:0008270;GO:0016740;GO:0019992;GO:0004699;GO:0004871;GO:0046872;GO:0004674;GO:0004701;GO:0008022;GO:0008047;GO:0019899;GO:0004700;GO:0000287;
471_16624;30	GO:0000166;GO:0004674;GO:0004700;GO:0005515;GO:0005524;GO:0008270;GO:0016740;GO:0019992;GO:0046872;|GO:0000166;GO:0004674;GO:0004705;GO:0004707;GO:0005515;GO:0005524;GO:0016740;GO:0004700;GO:0008270;GO:0019992;GO:0046872;GO:0004697;
4497_6753_13447;30_659	GO:0004872;GO:0008067;|GO:0000166;GO:0004697;GO:0005509;GO:0005515;GO:0005524;GO:0008270;GO:0016740;GO:0019992;GO:0004699;GO:0004871;GO:0046872;GO:0004674;GO:0004701;GO:0008022;GO:0008047;GO:0019899;GO:0004700;GO:0000287;
2262;12379	GO:0003677;GO:0005215;GO:0005515;GO:0008270;GO:0046872;|GO:0001716;GO:0003682;GO:0004674;GO:0005487;GO:0005515;GO:0017056;GO:0030159;GO:0030528;GO:0042169;GO:0043130;GO:0046966;
626;6192	GO:0000166;GO:0005216;GO:0005224;GO:0005260;GO:0005515;GO:0005524;GO:0016887;GO:0030165;GO:0031404;|GO:0005452;GO:0005515;GO:0008510;GO:0015293;GO:0031402;
3936;10353	GO:0005112;GO:0005198;GO:0005509;GO:0005515;GO:0008083;GO:0003706;GO:0004872;GO:0046982;|GO:0016757;
3492;15261_18137	GO:0003677;GO:0003886;GO:0005515;GO:0008168;GO:0008270;GO:0016740;GO:0046872;|GO:0008047;GO:0008270;GO:0016564;GO:0019899;GO:0046872;
649;30_659_661	GO:0003700;GO:0003713;GO:0004402;GO:0004871;GO:0008270;GO:0016407;GO:0016740;GO:0046872;GO:0051577;GO:0008022;|GO:0000166;GO:0004674;GO:0004701;GO:0005524;GO:0008022;GO:0008047;GO:0008270;GO:0016740;GO:0019899;GO:0019992;GO:0046872;
4003;13144	GO:0001584;GO:0004952;GO:0001601;GO:0001602;GO:0004872;|GO:0003779;GO:0004864;GO:0005515;GO:0008157;
4003;13143	GO:0001584;GO:0004952;GO:0001601;GO:0001602;GO:0004872;|GO:0003779;GO:0004864;GO:0005515;GO:0008157;
926_927;1165_1166_17585	GO:0000175;GO:0003723;GO:0004527;GO:0005515;GO:0016787;|GO:0000175;GO:0004527;GO:0005515;GO:0008312;GO:0016787;
2125;659_661	GO:0004630;GO:0005515;GO:0016787;GO:0035091;|GO:0000166;GO:0004697;GO:0005509;GO:0005515;GO:0005524;GO:0008270;GO:0016740;GO:0019992;GO:0004674;GO:0004701;GO:0008022;GO:0008047;GO:0019899;GO:0046872;
3492_15261;18137	GO:0003677;GO:0003886;GO:0005515;GO:0008168;GO:0008270;GO:0016740;GO:0046872;|GO:0008047;GO:0008270;GO:0016564;GO:0019899;GO:0046872;
17713;124	GO:0000166;GO:0003777;GO:0005515;GO:0005524;GO:0008017;|GO:0005085;GO:0005089;GO:0005509;GO:0005515;GO:0000166;GO:0003777;GO:0005524;
3973;4570_14283_14284_14285	GO:0003700;GO:0005496;GO:0005515;GO:0008270;GO:0008289;GO:0030235;GO:0030284;GO:0043565;GO:0046872;GO:0004883;GO:0003707;GO:0003706;GO:0003713;GO:0004886;GO:0016439;GO:0004872;GO:0004882;GO:0005497;GO:0046983;GO:0008434;GO:0003714;GO:0004887;|GO:0003713;GO:0004871;GO:0005515;GO:0030528;
471_759_2123;13462_13463_13464	GO:0004630;GO:0005515;GO:0016787;GO:0035091;|GO:0005515;GO:0016301;GO:0016308;GO:0016740;
812_1274;84_124_232	GO:0003723;GO:0004439;GO:0016787;|GO:0005070;GO:0005089;GO:0005509;GO:0005515;
4391;4392	GO:0005515;GO:0008234;GO:0030693;GO:0019899;GO:0042802;GO:0008047;GO:0004842;GO:0004871;GO:0008233;GO:0019209;GO:0043621;|GO:0005515;GO:0008047;GO:0030693;GO:0008234;GO:0019899;GO:0003723;GO:0042802;GO:0000166;GO:0005524;GO:0008656;GO:0004842;GO:0008270;GO:0046872;GO:0004871;GO:0003713;GO:0008022;GO:0019209;GO:0031625;GO:0043130;GO:0043422;GO:0043621;GO:0051059;
4391;4391	GO:0005515;GO:0008234;GO:0030693;GO:0019899;GO:0042802;GO:0004842;GO:0004871;GO:0008233;GO:0019209;GO:0043621;GO:0008047;|GO:0005515;GO:0008234;GO:0030693;GO:0042802;GO:0019899;GO:0004842;GO:0004871;GO:0008233;GO:0019209;GO:0043621;GO:0008047;
3492_15262;15261_18137	GO:0003677;GO:0003886;GO:0005515;GO:0008168;GO:0008270;GO:0016740;GO:0046872;|GO:0008047;GO:0008270;GO:0016564;GO:0019899;GO:0046872;
239_240_1294_1295;5173	GO:0000166;GO:0003725;GO:0004519;GO:0004525;GO:0005515;GO:0005524;GO:0008026;GO:0016787;|GO:0003743;GO:0005515;
239_240_1294_1295;5174	GO:0000166;GO:0003725;GO:0004519;GO:0004525;GO:0005515;GO:0005524;GO:0008026;GO:0016787;|GO:0003743;GO:0005515;
68_279_14768;4223	GO:0004722;GO:0004871;GO:0005506;GO:0005515;GO:0016787;GO:0030145;GO:0046872;|GO:0001786;GO:0005215;GO:0005544;
4579_14150;4497_14518	GO:0003779;GO:0005200;|GO:0004872;GO:0004971;GO:0005216;GO:0005234;GO:0015277;
3973_3978;4570_14283_14284	GO:0003700;GO:0005496;GO:0005515;GO:0008270;GO:0008289;GO:0030235;GO:0030284;GO:0043565;GO:0046872;GO:0004883;GO:0003707;GO:0003706;GO:0003713;GO:0004886;GO:0016439;GO:0004872;GO:0004882;GO:0005497;GO:0046983;GO:0008434;GO:0003714;GO:0004887;|GO:0003713;GO:0004871;GO:0005515;GO:0030528;
3973_3978;4570_14283_14285	GO:0003700;GO:0005496;GO:0005515;GO:0008270;GO:0008289;GO:0030235;GO:0030284;GO:0043565;GO:0046872;GO:0004883;GO:0003707;GO:0003706;GO:0003713;GO:0004886;GO:0016439;GO:0004872;GO:0004882;GO:0005497;GO:0046983;GO:0008434;GO:0003714;GO:0004887;|GO:0003713;GO:0004871;GO:0005515;GO:0030528;
1274_18151;124_471	GO:0003723;GO:0004439;GO:0016787;|GO:0005070;GO:0005089;GO:0005509;GO:0005515;
13804;232	GO:0015297;GO:0015299;GO:0015385;GO:0031402;|GO:0005509;GO:0015459;GO:0005200;GO:0005515;GO:0051015;
2123;3512_13462_13463	GO:0004630;GO:0005515;GO:0016787;GO:0035091;|GO:0005515;GO:0016301;GO:0016308;GO:0016740;
2123;3512_13462_13464	GO:0004630;GO:0005515;GO:0016787;GO:0035091;|GO:0005515;GO:0016301;GO:0016308;GO:0016740;
3973;87	GO:0003700;GO:0005496;GO:0005515;GO:0008270;GO:0008289;GO:0030235;GO:0030284;GO:0043565;GO:0046872;GO:0003706;GO:0003707;GO:0003713;GO:0004886;GO:0016439;GO:0004887;GO:0016564;GO:0004883;GO:0004872;GO:0004882;GO:0005497;GO:0046983;GO:0005504;GO:0008047;GO:0016501;GO:0046965;GO:0046982;GO:0003708;|GO:0000166;GO:0003723;GO:0003677;GO:0005515;GO:0008270;GO:0046872;GO:0008022;
812_18151;84_232_471	GO:0003723;GO:0004439;GO:0016787;|GO:0005070;GO:0005089;GO:0005509;GO:0005515;
759_2123;3512_13463_13464	GO:0004630;GO:0005515;GO:0016787;GO:0035091;|GO:0005515;GO:0016301;GO:0016308;GO:0016740;
62_79;4224	GO:0000166;GO:0000287;GO:0005388;GO:0005509;GO:0005516;GO:0005524;GO:0016787;GO:0016820;|GO:0004517;GO:0005506;GO:0005516;GO:0009055;GO:0010181;GO:0020037;GO:0046872;GO:0050660;GO:0050661;GO:0004385;GO:0005515;GO:0004721;GO:0008022;GO:0008092;GO:0015459;GO:0019901;GO:0019902;
30;15369_15370	GO:0000166;GO:0004697;GO:0005509;GO:0005515;GO:0005524;GO:0008270;GO:0016740;GO:0019992;GO:0004674;GO:0004691;|GO:0005515;GO:0008201;
2124;13462_13464	GO:0004630;GO:0005515;GO:0016787;GO:0035091;|GO:0005515;GO:0016301;GO:0016308;GO:0016740;
2124;13462_13463	GO:0004630;GO:0005515;GO:0016787;GO:0035091;|GO:0005515;GO:0016301;GO:0016308;GO:0016740;
13394;30_659	GO:0004630;GO:0005515;GO:0016787;GO:0035091;|GO:0000166;GO:0004697;GO:0005509;GO:0005515;GO:0005524;GO:0008270;GO:0016740;GO:0019992;GO:0004674;GO:0004701;GO:0008022;GO:0008047;GO:0019899;GO:0046872;
13394;30_661	GO:0004630;GO:0005515;GO:0016787;GO:0035091;|GO:0000166;GO:0004697;GO:0005509;GO:0005515;GO:0005524;GO:0008270;GO:0016740;GO:0019992;GO:0004674;GO:0004701;GO:0008022;GO:0008047;GO:0019899;GO:0046872;
15065_15066;30	GO:0004871;GO:0005515;GO:0015075;GO:0015285;|GO:0000166;GO:0001784;GO:0004674;GO:0004707;GO:0005515;GO:0005524;GO:0016740;GO:0004697;GO:0005509;GO:0008270;GO:0019992;GO:0004699;GO:0004871;GO:0046872;GO:0004681;
244;1698_17158	GO:0000149;GO:0008565;GO:0005515;GO:0005486;|GO:0005478;GO:0005515;GO:0019905;
244;1698_17157	GO:0000149;GO:0008565;GO:0005515;GO:0005486;|GO:0005478;GO:0005515;GO:0019905;
14358;80_17400	GO:0003700;GO:0008270;GO:0046872;|GO:0003700;GO:0008270;GO:0046872;
3973;84_1400_3956_13747	GO:0003700;GO:0005496;GO:0005515;GO:0008270;GO:0008289;GO:0030235;GO:0030284;GO:0043565;GO:0046872;|GO:0000166;GO:0001948;GO:0004713;GO:0004722;GO:0005524;GO:0008022;GO:0016740;GO:0019901;GO:0042169;GO:0042609;GO:0042610;GO:0043548;GO:0051117;
246;16655	GO:0000166;GO:0003924;GO:0005525;GO:0000287;GO:0004871;GO:0005515;|GO:0004842;GO:0005515;GO:0016874;
246;16654	GO:0000166;GO:0003924;GO:0005525;GO:0000287;GO:0004871;GO:0005515;|GO:0004842;GO:0005515;GO:0016874;
3973;3978_4193	GO:0003700;GO:0003707;GO:0005515;GO:0008270;GO:0016563;GO:0043565;GO:0046872;GO:0003708;GO:0003706;GO:0003713;GO:0004886;GO:0005496;GO:0016439;GO:0004882;GO:0004872;GO:0005497;GO:0008289;GO:0046983;GO:0005504;GO:0008047;GO:0016501;GO:0016564;GO:0046965;GO:0046982;GO:0008434;GO:0003714;GO:0004887;GO:0003705;GO:0030235;GO:0030284;|GO:0003700;GO:0003707;GO:0005515;GO:0008270;GO:0016563;GO:0043565;GO…
14311;365_13229	GO:0003700;GO:0005496;GO:0005515;GO:0008270;GO:0008289;GO:0030235;GO:0030284;GO:0043565;GO:0046872;|GO:0003677;GO:0003714;GO:0005112;GO:0005515;
3973_4589;3973_4193_4589	GO:0003700;GO:0003706;GO:0003707;GO:0003713;GO:0004886;GO:0005496;GO:0008270;GO:0016439;GO:0043565;GO:0046872;GO:0005515;|GO:0003700;GO:0003706;GO:0003707;GO:0003713;GO:0004886;GO:0005496;GO:0008270;GO:0016439;GO:0043565;GO:0046872;GO:0005515;
812_1273_18151;124_232_471	GO:0003723;GO:0004439;GO:0016787;|GO:0005070;GO:0005089;GO:0005509;GO:0005515;
812_1273_18151;14834	GO:0003723;GO:0004439;GO:0016787;|GO:0005070;GO:0005089;GO:0005509;GO:0005515;
812_1273_18151;14835	GO:0003723;GO:0004439;GO:0016787;|GO:0005070;GO:0005089;GO:0005509;GO:0005515;
812_1273_18151;14836	GO:0003723;GO:0004439;GO:0016787;|GO:0005070;GO:0005089;GO:0005509;GO:0005515;
812_1273_18151;14837	GO:0003723;GO:0004439;GO:0016787;|GO:0005070;GO:0005089;GO:0005509;GO:0005515;
1_2531_6395_6396;24	GO:0003682;GO:0003700;GO:0003713;GO:0004871;GO:0005198;GO:0008022;GO:0045294;GO:0045296;GO:0050681;GO:0008092;|GO:0005515;GO:0016874;
13973;84_85	GO:0003714;GO:0005215;GO:0005515;GO:0008017;|GO:0004672;GO:0005515;
6831;13451	GO:0004867;GO:0005515;GO:0002020;GO:0008243;GO:0008201;GO:0032190;|GO:0004283;GO:0005509;GO:0005515;GO:0008233;GO:0003809;GO:0005102;
170_6034;1949	GO:0003779;GO:0005070;GO:0008270;GO:0015075;GO:0046872;|GO:0000166;GO:0008603;GO:0030552;
108;13463_13464	GO:0004630;GO:0005515;GO:0016787;GO:0035091;|GO:0005515;GO:0016301;GO:0016308;GO:0016740;
14151;13196_14518	GO:0003779;GO:0005200;|GO:0004872;GO:0004971;GO:0005216;GO:0005234;GO:0015277;
1274_18151;471	GO:0003723;GO:0004439;GO:0016787;|GO:0005070;GO:0005089;GO:0005509;GO:0005515;
279_14768;660_4223	GO:0004722;GO:0004871;GO:0005506;GO:0005515;GO:0016787;GO:0030145;GO:0046872;|GO:0001786;GO:0005215;GO:0005544;
239;684_1483	GO:0004003;GO:0003916;GO:0008094;|GO:0017108;
926;619_4225	GO:0000175;GO:0003723;GO:0004527;GO:0005515;GO:0016787;|GO:0005515;
926;619_4224	GO:0000175;GO:0003723;GO:0004527;GO:0005515;GO:0016787;|GO:0005515;
15261;15261_18137	GO:0003677;GO:0003886;GO:0005515;GO:0008168;GO:0008270;GO:0016740;GO:0046872;|GO:0008047;GO:0008270;GO:0016564;GO:0019899;GO:0046872;
600_5984;124	GO:0000166;GO:0003777;GO:0005515;GO:0005524;GO:0008017;|GO:0005085;GO:0005089;GO:0005509;GO:0005515;GO:0000166;GO:0003777;GO:0005524;
11369;18137	GO:0003677;GO:0003886;GO:0005515;GO:0008168;GO:0008270;GO:0016740;GO:0046872;|GO:0008047;GO:0008270;GO:0016564;GO:0019899;GO:0046872;
28;428_13332	GO:0008139;GO:0031625;GO:0051059;|GO:0004725;GO:0005515;GO:0016787;
4224;618	GO:0004385;GO:0004721;GO:0008022;GO:0008092;GO:0015459;GO:0019901;GO:0019902;|GO:0004842;GO:0005515;GO:0008270;GO:0016874;GO:0046872;
13394;13462_13464	GO:0004630;GO:0005515;GO:0016787;GO:0035091;|GO:0005515;GO:0016301;GO:0016308;GO:0016740;
13394;13462_13463	GO:0004630;GO:0005515;GO:0016787;GO:0035091;|GO:0005515;GO:0016301;GO:0016308;GO:0016740;
4990;916_4990_13377	GO:0005216;GO:0005220;GO:0005262;GO:0005509;GO:0005515;GO:0008095;GO:0015085;GO:0015279;GO:0015281;GO:0005272;GO:0016787;GO:0031402;GO:0047631;|GO:0005216;GO:0005220;GO:0005262;GO:0005509;GO:0005515;GO:0008095;GO:0015085;
4990;916_4990_13376	GO:0005216;GO:0005220;GO:0005262;GO:0005509;GO:0005515;GO:0008095;GO:0015085;GO:0015279;GO:0015281;GO:0005272;GO:0016787;GO:0031402;GO:0047631;|GO:0005216;GO:0005220;GO:0005262;GO:0005509;GO:0005515;GO:0008095;GO:0015085;
13394;3512_13462_13463_13464	GO:0004630;GO:0005515;GO:0016787;GO:0035091;|GO:0005515;GO:0016301;GO:0016308;GO:0016740;
1;2262	GO:0005515;GO:0008139;GO:0008270;GO:0008565;|GO:0003677;GO:0005215;GO:0005515;GO:0008270;GO:0046872;
3973_3978;1400_3956_13747	GO:0003700;GO:0005496;GO:0005515;GO:0008270;GO:0008289;GO:0030235;GO:0030284;GO:0043565;GO:0046872;|GO:0000166;GO:0001948;GO:0004713;GO:0004722;GO:0005524;GO:0008022;GO:0016740;GO:0019901;GO:0042169;GO:0042609;GO:0042610;GO:0043548;GO:0051117;
9479_14150;4497_13196	GO:0003779;GO:0005200;|GO:0004872;GO:0004971;GO:0005216;GO:0005234;GO:0015277;
108_2123;3512_13462	GO:0004630;GO:0005515;GO:0016787;GO:0035091;|GO:0005515;GO:0016301;GO:0016308;GO:0016740;
108_2123;3512_13463	GO:0004630;GO:0005515;GO:0016787;GO:0035091;|GO:0005515;GO:0016301;GO:0016308;GO:0016740;
108_2123;3512_13464	GO:0004630;GO:0005515;GO:0016787;GO:0035091;|GO:0005515;GO:0016301;GO:0016308;GO:0016740;
3978;13236	GO:0003700;GO:0003706;GO:0003707;GO:0003714;GO:0008270;GO:0043565;GO:0046872;GO:0003713;GO:0005496;GO:0005515;GO:0008289;GO:0030235;GO:0030284;GO:0004883;GO:0016563;GO:0004886;GO:0016439;GO:0004872;GO:0004882;GO:0005497;GO:0046983;GO:0005504;GO:0008047;GO:0016501;GO:0016564;GO:0046965;GO:0046982;GO:0003708;GO:0004887;|GO:0003677;GO:0003714;GO:0005112;GO:0005515;
3978;13233	GO:0003700;GO:0003706;GO:0003707;GO:0003714;GO:0008270;GO:0043565;GO:0046872;GO:0003713;GO:0005496;GO:0005515;GO:0008289;GO:0030235;GO:0030284;GO:0004883;GO:0016563;GO:0004886;GO:0016439;GO:0004872;GO:0004882;GO:0005497;GO:0046983;GO:0005504;GO:0008047;GO:0016501;GO:0016564;GO:0046965;GO:0046982;GO:0003708;GO:0004887;|GO:0003677;GO:0003714;GO:0005112;GO:0005515;
3978;13232	GO:0003700;GO:0003706;GO:0003707;GO:0003714;GO:0008270;GO:0043565;GO:0046872;GO:0003713;GO:0005496;GO:0005515;GO:0008289;GO:0030235;GO:0030284;GO:0004883;GO:0016563;GO:0004886;GO:0016439;GO:0004872;GO:0004882;GO:0005497;GO:0046983;GO:0005504;GO:0008047;GO:0016501;GO:0016564;GO:0046965;GO:0046982;GO:0003708;GO:0004887;|GO:0003677;GO:0003714;GO:0005112;GO:0005515;
3978;13231	GO:0003700;GO:0003706;GO:0003707;GO:0003714;GO:0008270;GO:0043565;GO:0046872;GO:0003713;GO:0005496;GO:0005515;GO:0008289;GO:0030235;GO:0030284;GO:0004883;GO:0016563;GO:0004886;GO:0016439;GO:0004872;GO:0004882;GO:0005497;GO:0046983;GO:0005504;GO:0008047;GO:0016501;GO:0016564;GO:0046965;GO:0046982;GO:0003708;GO:0004887;|GO:0003677;GO:0003714;GO:0005112;GO:0005515;
3978;13230	GO:0003700;GO:0003706;GO:0003707;GO:0003714;GO:0008270;GO:0043565;GO:0046872;GO:0003713;GO:0005496;GO:0005515;GO:0008289;GO:0030235;GO:0030284;GO:0004883;GO:0016563;GO:0004886;GO:0016439;GO:0004872;GO:0004882;GO:0005497;GO:0046983;GO:0005504;GO:0008047;GO:0016501;GO:0016564;GO:0046965;GO:0046982;GO:0003708;GO:0004887;|GO:0003677;GO:0003714;GO:0005112;GO:0005515;
3978;13229	GO:0003700;GO:0003706;GO:0003707;GO:0003714;GO:0008270;GO:0043565;GO:0046872;GO:0003713;GO:0005496;GO:0005515;GO:0008289;GO:0030235;GO:0030284;GO:0004883;GO:0016563;GO:0004886;GO:0016439;GO:0004872;GO:0004882;GO:0005497;GO:0046983;GO:0005504;GO:0008047;GO:0016501;GO:0016564;GO:0046965;GO:0046982;GO:0003708;GO:0004887;|GO:0003677;GO:0003714;GO:0005112;GO:0005515;
14310;13236	GO:0003700;GO:0005496;GO:0005515;GO:0008270;GO:0008289;GO:0030235;GO:0030284;GO:0043565;GO:0046872;|GO:0003677;GO:0003714;GO:0005112;GO:0005515;
14310;13233	GO:0003700;GO:0005496;GO:0005515;GO:0008270;GO:0008289;GO:0030235;GO:0030284;GO:0043565;GO:0046872;|GO:0003677;GO:0003714;GO:0005112;GO:0005515;
14310;13232	GO:0003700;GO:0005496;GO:0005515;GO:0008270;GO:0008289;GO:0030235;GO:0030284;GO:0043565;GO:0046872;|GO:0003677;GO:0003714;GO:0005112;GO:0005515;
14310;13231	GO:0003700;GO:0005496;GO:0005515;GO:0008270;GO:0008289;GO:0030235;GO:0030284;GO:0043565;GO:0046872;|GO:0003677;GO:0003714;GO:0005112;GO:0005515;
14310;13230	GO:0003700;GO:0005496;GO:0005515;GO:0008270;GO:0008289;GO:0030235;GO:0030284;GO:0043565;GO:0046872;|GO:0003677;GO:0003714;GO:0005112;GO:0005515;
14310;13229	GO:0003700;GO:0005496;GO:0005515;GO:0008270;GO:0008289;GO:0030235;GO:0030284;GO:0043565;GO:0046872;|GO:0003677;GO:0003714;GO:0005112;GO:0005515;
812_1274;84_124_471	GO:0003723;GO:0004439;GO:0016787;|GO:0005070;GO:0005089;GO:0005509;GO:0005515;
30_16624;30	GO:0000166;GO:0004674;GO:0004700;GO:0005515;GO:0005524;GO:0008270;GO:0016740;GO:0019992;GO:0046872;|GO:0000166;GO:0004674;GO:0004705;GO:0004707;GO:0005515;GO:0005524;GO:0016740;GO:0004700;GO:0008270;GO:0019992;GO:0046872;GO:0004697;
3492_11369_15261;15261	GO:0003677;GO:0003886;GO:0005515;GO:0008168;GO:0008270;GO:0016740;GO:0046872;|GO:0008047;GO:0008270;GO:0016564;GO:0019899;GO:0046872;
14465;30_661	GO:0004872;GO:0008067;|GO:0000166;GO:0004697;GO:0005509;GO:0005515;GO:0005524;GO:0008270;GO:0016740;GO:0019992;GO:0004699;GO:0004871;GO:0046872;GO:0004674;GO:0004701;GO:0008022;GO:0008047;GO:0019899;GO:0004700;GO:0000287;
14465;30_659	GO:0004872;GO:0008067;|GO:0000166;GO:0004697;GO:0005509;GO:0005515;GO:0005524;GO:0008270;GO:0016740;GO:0019992;GO:0004699;GO:0004871;GO:0046872;GO:0004674;GO:0004701;GO:0008022;GO:0008047;GO:0019899;GO:0004700;GO:0000287;
18152;84_232_471	GO:0003723;GO:0004439;GO:0016787;|GO:0005070;GO:0005089;GO:0005509;GO:0005515;
87;87	GO:0003723;GO:0003729;GO:0003676;GO:0008143;GO:0042162;GO:0003697;GO:0046982;GO:0000049;GO:0000166;GO:0005515;GO:0005516;GO:0008270;GO:0046872;GO:0003677;GO:0008022;GO:0003730;GO:0043047;GO:0008187;GO:0003714;GO:0008266;GO:0000900;GO:0042835;GO:0016563;GO:0003700;GO:0003724;GO:0043565;GO:0003743;GO:0008494;|GO:0003729;GO:0008143;GO:0003723;GO:0003676;GO:0030619;GO:0003697;GO:0046982;GO:0000049;GO…
3973_3978;3973_3978_13318	GO:0003700;GO:0003707;GO:0004887;GO:0008270;GO:0043565;GO:0046872;GO:0003706;GO:0003713;GO:0005496;GO:0005515;GO:0008289;GO:0030235;GO:0030284;GO:0004886;GO:0016439;GO:0016564;GO:0042803;GO:0042826;GO:0003708;GO:0003714;GO:0004883;GO:0004872;GO:0004882;GO:0005497;GO:0046983;|GO:0003700;GO:0005496;GO:0005515;GO:0008270;GO:0008289;GO:0030235;GO:0030284;GO:0043565;GO:0046872;GO:0004883;GO:0003707;GO…
2531_13572;2531_13572	GO:0005198;GO:0005515;|GO:0005198;GO:0005515;
246;902_16654	GO:0000166;GO:0003924;GO:0005525;GO:0000287;GO:0004871;GO:0005515;|GO:0004842;GO:0005515;GO:0016874;
6462;30	GO:0003700;GO:0003702;GO:0043565;GO:0046983;GO:0003713;GO:0003714;|GO:0000166;GO:0004674;GO:0004705;GO:0004707;GO:0005515;GO:0005524;GO:0016740;GO:0004708;GO:0008339;GO:0004700;GO:0008270;GO:0019992;GO:0046872;GO:0001784;
471_759;659	GO:0004630;GO:0005515;GO:0016787;GO:0035091;|GO:0000166;GO:0004697;GO:0005509;GO:0005515;GO:0005524;GO:0008270;GO:0016740;GO:0019992;GO:0004674;GO:0004701;GO:0008022;GO:0008047;GO:0019899;GO:0046872;
626;9963	GO:0000166;GO:0005216;GO:0005224;GO:0005260;GO:0005515;GO:0005524;GO:0016887;GO:0030165;GO:0031404;|GO:0005452;GO:0005515;GO:0008510;GO:0015293;GO:0031402;
471_759;661	GO:0004630;GO:0005515;GO:0016787;GO:0035091;|GO:0000166;GO:0004697;GO:0005509;GO:0005515;GO:0005524;GO:0008270;GO:0016740;GO:0019992;GO:0004674;GO:0004701;GO:0008022;GO:0008047;GO:0019899;GO:0046872;
572_4563;13600	GO:0004192;GO:0004194;GO:0008233;|GO:0004872;GO:0005010;GO:0005215;GO:0005520;
4579_9479;5400_13196_14518	GO:0003779;GO:0005200;|GO:0004872;GO:0004971;GO:0005216;GO:0005234;GO:0015277;
4225;5400	GO:0004385;GO:0005515;GO:0004721;GO:0008022;GO:0008092;GO:0015459;GO:0019901;GO:0019902;|GO:0004872;GO:0005216;GO:0005234;GO:0015277;GO:0000287;GO:0004972;GO:0005509;GO:0005515;GO:0004971;GO:0005261;GO:0004970;
16627;30	GO:0000166;GO:0004674;GO:0004700;GO:0005515;GO:0005524;GO:0008270;GO:0016740;GO:0019992;GO:0046872;|GO:0000166;GO:0004674;GO:0004705;GO:0004707;GO:0005515;GO:0005524;GO:0016740;GO:0004700;GO:0008270;GO:0019992;GO:0046872;GO:0004697;
175_626;1949	GO:0000166;GO:0005216;GO:0005224;GO:0005260;GO:0005515;GO:0005524;GO:0016887;GO:0030165;GO:0031404;|GO:0000166;GO:0008603;GO:0030552;
108_471;3512_13463_13464	GO:0004630;GO:0005515;GO:0016787;GO:0035091;|GO:0005515;GO:0016301;GO:0016308;GO:0016740;
4579_9479;4497	GO:0003779;GO:0005200;|GO:0004872;GO:0004971;GO:0005216;GO:0005234;GO:0015277;
574_1037_5390;84_471	GO:0003700;GO:0004842;GO:0004871;GO:0005509;GO:0005515;GO:0008270;GO:0016874;|GO:0003700;GO:0005085;GO:0005515;GO:0008270;GO:0019992;GO:0030676;GO:0046872;GO:0004435;GO:0005057;GO:0005509;GO:0016787;GO:0000166;GO:0004715;GO:0005524;GO:0016740;GO:0005089;GO:0004713;
661;13599_15369_15370	GO:0000166;GO:0004697;GO:0005509;GO:0005515;GO:0005524;GO:0008270;GO:0016740;GO:0019992;GO:0004674;GO:0004691;|GO:0005515;GO:0008201;
84;2206_2207	GO:0005515;GO:0005070;GO:0005154;GO:0043560;GO:0003924;GO:0005158;GO:0005159;GO:0005525;GO:0005545;GO:0019903;GO:0035014;GO:0043125;GO:0043559;GO:0004435;GO:0005057;GO:0005509;GO:0016787;GO:0000166;GO:0004713;GO:0005524;GO:0016740;GO:0042169;GO:0005102;GO:0008093;GO:0030159;GO:0005085;GO:0005089;GO:0042802;GO:0008289;GO:0008415;GO:0004672;GO:0008092;GO:0019899;GO:0003700;GO:0008270;GO:0019992;GO:…
2531_6395;428_9479	GO:0003682;GO:0003700;GO:0003713;GO:0004871;GO:0005198;GO:0008022;GO:0045294;GO:0045296;GO:0050681;GO:0008092;|GO:0004725;GO:0005198;GO:0005488;GO:0016787;
1;13247_13249	GO:0003714;GO:0005215;GO:0005515;GO:0008017;|GO:0003690;GO:0003700;GO:0003702;GO:0008022;GO:0008270;GO:0016563;GO:0042803;GO:0043565;GO:0046872;
1;13247_13248	GO:0003714;GO:0005215;GO:0005515;GO:0008017;|GO:0003690;GO:0003700;GO:0003702;GO:0008022;GO:0008270;GO:0016563;GO:0042803;GO:0043565;GO:0046872;
14310;7164	GO:0003700;GO:0005496;GO:0005515;GO:0008270;GO:0008289;GO:0030235;GO:0030284;GO:0043565;GO:0046872;|GO:0004871;GO:0008168;GO:0016740;GO:0042802;
1274_18151;232	GO:0003723;GO:0004439;GO:0016787;|GO:0005070;GO:0005089;GO:0005509;GO:0005515;
927;1166_17585	GO:0000175;GO:0003723;GO:0004527;GO:0005515;GO:0016787;|GO:0000175;GO:0004527;GO:0005515;GO:0008312;GO:0016787;
239_240_1294;18862	GO:0000166;GO:0003725;GO:0004519;GO:0004525;GO:0005515;GO:0005524;GO:0008026;GO:0016787;|GO:0003743;GO:0005515;
239_240_1294;18863	GO:0000166;GO:0003725;GO:0004519;GO:0004525;GO:0005515;GO:0005524;GO:0008026;GO:0016787;|GO:0003743;GO:0005515;
239_240_1294;18864	GO:0000166;GO:0003725;GO:0004519;GO:0004525;GO:0005515;GO:0005524;GO:0008026;GO:0016787;|GO:0003743;GO:0005515;
4224_4225;618_4051_4052	GO:0004385;GO:0004721;GO:0008022;GO:0008092;GO:0015459;GO:0019901;GO:0019902;|GO:0004842;GO:0005515;GO:0008270;GO:0016874;GO:0046872;
2125;13624_16872	GO:0004630;GO:0005515;GO:0016787;GO:0035091;|GO:0005351;GO:0005515;
17138;14310	GO:0003700;GO:0003706;GO:0003707;GO:0003723;GO:0005515;GO:0017163;GO:0032448;GO:0043565;|GO:0003700;GO:0005496;GO:0005515;GO:0008270;GO:0008289;GO:0030235;GO:0030284;GO:0043565;GO:0046872;
17138;14311	GO:0003700;GO:0003706;GO:0003707;GO:0003723;GO:0005515;GO:0017163;GO:0032448;GO:0043565;|GO:0003700;GO:0005496;GO:0005515;GO:0008270;GO:0008289;GO:0030235;GO:0030284;GO:0043565;GO:0046872;
84;278	GO:0005099;GO:0005102;GO:0019870;GO:0051020;GO:0003924;GO:0005158;GO:0005159;GO:0005525;GO:0005545;GO:0019903;GO:0035014;GO:0043125;GO:0043559;GO:0043560;GO:0000166;GO:0000287;GO:0003677;GO:0004713;GO:0005524;GO:0008022;GO:0016740;GO:0030145;GO:0005200;GO:0005509;GO:0005515;GO:0051015;GO:0005070;GO:0042169;|GO:0015297;GO:0015299;GO:0015385;GO:0031402;
2123;3512_13462	GO:0004630;GO:0005515;GO:0016787;GO:0035091;|GO:0005515;GO:0016301;GO:0016308;GO:0016740;
2123;3512_13463	GO:0004630;GO:0005515;GO:0016787;GO:0035091;|GO:0005515;GO:0016301;GO:0016308;GO:0016740;
2123;3512_13464	GO:0004630;GO:0005515;GO:0016787;GO:0035091;|GO:0005515;GO:0016301;GO:0016308;GO:0016740;
1_6395;1212	GO:0003682;GO:0003700;GO:0003713;GO:0004871;GO:0005198;GO:0008022;GO:0045294;GO:0045296;GO:0050681;GO:0008092;|GO:0004872;GO:0005001;GO:0016787;GO:0004089;GO:0005515;GO:0008270;
2126;3512	GO:0004630;GO:0005515;GO:0016787;GO:0035091;|GO:0005515;GO:0016301;GO:0016308;GO:0016740;
759_2123;3512	GO:0004630;GO:0005515;GO:0016787;GO:0035091;|GO:0005515;GO:0016301;GO:0016308;GO:0016740;
2126;13462_13463_13464	GO:0004630;GO:0005515;GO:0016787;GO:0035091;|GO:0005515;GO:0016301;GO:0016308;GO:0016740;
11369;1051_8993	GO:0003677;GO:0003886;GO:0008134;GO:0008168;GO:0008270;GO:0016564;GO:0016740;GO:0046872;GO:0005515;|GO:0003677;GO:0003886;GO:0008134;GO:0008168;GO:0008270;GO:0016564;GO:0016740;GO:0046872;
30;661_15665	GO:0000166;GO:0004674;GO:0005351;GO:0005524;GO:0016740;GO:0042802;GO:0005057;GO:0005515;GO:0008270;GO:0019992;GO:0046872;GO:0004700;GO:0000287;GO:0004704;GO:0016563;GO:0042803;GO:0004697;GO:0008384;GO:0004713;GO:0004709;GO:0008656;GO:0002039;GO:0004696;GO:0051059;GO:0004676;GO:0003714;GO:0004672;GO:0004860;GO:0019901;|GO:0000166;GO:0004674;GO:0005351;GO:0005524;GO:0016740;GO:0042802;GO:0005515;
3978;3973_4193_4589	GO:0003700;GO:0005496;GO:0005515;GO:0008270;GO:0008289;GO:0030235;GO:0030284;GO:0043565;GO:0046872;GO:0003707;GO:0016563;GO:0003708;GO:0003706;GO:0003713;GO:0008434;GO:0016564;GO:0003714;GO:0004882;GO:0004887;GO:0004886;GO:0016439;GO:0004872;GO:0005497;GO:0046983;|GO:0003700;GO:0003706;GO:0003707;GO:0003713;GO:0004886;GO:0005496;GO:0005515;GO:0008270;GO:0016439;GO:0043565;GO:0046872;GO:0008289;
4579_9479_14150;4497_5400	GO:0003779;GO:0005200;|GO:0004872;GO:0004971;GO:0005216;GO:0005234;GO:0015277;
6396;428	GO:0003682;GO:0003700;GO:0003713;GO:0004871;GO:0005198;GO:0008022;GO:0045294;GO:0045296;GO:0050681;GO:0008092;|GO:0004725;GO:0005515;GO:0016787;GO:0004872;GO:0005001;GO:0004089;GO:0008270;GO:0005198;GO:0005488;
10671;3956	GO:0003700;GO:0004871;GO:0005062;GO:0005509;GO:0008134;GO:0005515;GO:0043565;|GO:0000166;GO:0004715;GO:0004716;GO:0005178;GO:0005515;GO:0005524;GO:0016740;GO:0004713;GO:0004872;GO:0005007;GO:0042802;GO:0030145;GO:0046872;GO:0005010;GO:0005520;GO:0043548;GO:0043560;GO:0005009;GO:0005066;GO:0042169;GO:0043559;GO:0051425;GO:0004718;GO:0005102;GO:0001948;GO:0004722;GO:0008022;GO:0019901;GO:0042609;GO…
6933;289_4091	GO:0003677;GO:0003950;GO:0008270;GO:0016757;GO:0042802;GO:0046872;GO:0051287;GO:0005515;|GO:0003677;GO:0003950;GO:0008270;GO:0016757;GO:0042802;GO:0046872;GO:0051287;
6933;289_4090	GO:0003677;GO:0003950;GO:0008270;GO:0016757;GO:0042802;GO:0046872;GO:0051287;GO:0005515;|GO:0003677;GO:0003950;GO:0008270;GO:0016757;GO:0042802;GO:0046872;GO:0051287;
6933;289_4089	GO:0003677;GO:0003950;GO:0008270;GO:0016757;GO:0042802;GO:0046872;GO:0051287;GO:0005515;|GO:0003677;GO:0003950;GO:0008270;GO:0016757;GO:0042802;GO:0046872;GO:0051287;
3978;13082	GO:0003700;GO:0003706;GO:0003707;GO:0003713;GO:0004886;GO:0005496;GO:0005515;GO:0008270;GO:0016439;GO:0043565;GO:0046872;GO:0008289;GO:0003705;GO:0004887;|GO:0003700;GO:0003713;GO:0004402;GO:0005516;GO:0008168;GO:0043565;
3978;13081	GO:0003700;GO:0003706;GO:0003707;GO:0003713;GO:0004886;GO:0005496;GO:0005515;GO:0008270;GO:0016439;GO:0043565;GO:0046872;GO:0008289;GO:0003705;GO:0004887;|GO:0003700;GO:0003713;GO:0004402;GO:0005516;GO:0008168;GO:0043565;
3956;84_471	GO:0000166;GO:0004714;GO:0004716;GO:0004872;GO:0005524;GO:0016740;GO:0004713;GO:0008022;GO:0005007;GO:0030145;GO:0042802;GO:0046872;GO:0005515;GO:0004715;GO:0005070;GO:0042169;GO:0005178;GO:0005010;GO:0005520;GO:0043548;GO:0043560;GO:0005009;GO:0005066;GO:0043559;GO:0051425;GO:0004718;GO:0005102;GO:0001948;GO:0004722;GO:0019901;GO:0042609;GO:0042610;GO:0051117;GO:0005011;GO:0005008;GO:0005020;GO:…
5988;5173_18862	GO:0000166;GO:0003725;GO:0004519;GO:0004525;GO:0005515;GO:0005524;GO:0008026;GO:0016787;|GO:0003743;GO:0005515;
30_471;3973_3978	GO:0000166;GO:0004674;GO:0005351;GO:0005524;GO:0016740;GO:0042802;|GO:0003700;GO:0005496;GO:0005515;GO:0008270;GO:0008289;GO:0030235;GO:0030284;GO:0043565;GO:0046872;GO:0003707;GO:0004872;GO:0004882;GO:0005497;GO:0046983;
1_2531_6395_6396;4578_9479	GO:0003682;GO:0003700;GO:0003713;GO:0004871;GO:0005198;GO:0008022;GO:0045294;GO:0045296;GO:0050681;GO:0008092;|GO:0004725;GO:0005198;GO:0005488;GO:0016787;
660;15345	GO:0005215;GO:0005509;GO:0005515;GO:0005543;GO:0005545;GO:0017075;GO:0050750;|GO:0005215;GO:0005509;GO:0005515;GO:0005543;GO:0005545;GO:0017075;GO:0050750;
660;15344	GO:0005215;GO:0005509;GO:0005515;GO:0005543;GO:0005545;GO:0017075;GO:0050750;|GO:0005215;GO:0005509;GO:0005515;GO:0005543;GO:0005545;GO:0017075;GO:0050750;
17137;3973	GO:0003700;GO:0003706;GO:0003707;GO:0003723;GO:0005515;GO:0017163;GO:0032448;GO:0043565;|GO:0003700;GO:0005496;GO:0005515;GO:0008270;GO:0008289;GO:0030235;GO:0030284;GO:0043565;GO:0046872;GO:0004872;GO:0004882;GO:0005497;GO:0046983;GO:0003707;
17137;3978	GO:0003700;GO:0003706;GO:0003707;GO:0003723;GO:0005515;GO:0017163;GO:0032448;GO:0043565;|GO:0003700;GO:0005496;GO:0005515;GO:0008270;GO:0008289;GO:0030235;GO:0030284;GO:0043565;GO:0046872;GO:0004872;GO:0004882;GO:0005497;GO:0046983;GO:0003707;
3978;4570_14283_14284	GO:0003700;GO:0005496;GO:0005515;GO:0008270;GO:0008289;GO:0030235;GO:0030284;GO:0043565;GO:0046872;GO:0004883;GO:0003707;GO:0003706;GO:0003713;GO:0004886;GO:0016439;GO:0004872;GO:0004882;GO:0005497;GO:0046983;GO:0008434;GO:0003714;GO:0004887;|GO:0003713;GO:0004871;GO:0005515;GO:0030528;
3978;4570_14283_14285	GO:0003700;GO:0005496;GO:0005515;GO:0008270;GO:0008289;GO:0030235;GO:0030284;GO:0043565;GO:0046872;GO:0004883;GO:0003707;GO:0003706;GO:0003713;GO:0004886;GO:0016439;GO:0004872;GO:0004882;GO:0005497;GO:0046983;GO:0008434;GO:0003714;GO:0004887;|GO:0003713;GO:0004871;GO:0005515;GO:0030528;
13395;13624_16872	GO:0004630;GO:0005515;GO:0016787;GO:0035091;|GO:0005351;GO:0005515;
6752_6753_13447;30_659	GO:0004872;GO:0008067;|GO:0000166;GO:0004697;GO:0005509;GO:0005515;GO:0005524;GO:0008270;GO:0016740;GO:0019992;GO:0004699;GO:0004871;GO:0046872;GO:0004674;GO:0004701;GO:0008022;GO:0008047;GO:0019899;GO:0004700;GO:0000287;
6752_6753_13447;30_661	GO:0004872;GO:0008067;|GO:0000166;GO:0004697;GO:0005509;GO:0005515;GO:0005524;GO:0008270;GO:0016740;GO:0019992;GO:0004699;GO:0004871;GO:0046872;GO:0004674;GO:0004701;GO:0008022;GO:0008047;GO:0019899;GO:0004700;GO:0000287;
1274_18151;124	GO:0003723;GO:0004439;GO:0016787;|GO:0005070;GO:0005089;GO:0005509;GO:0005515;
4578_9479;5400_13196_14518	GO:0003779;GO:0005200;|GO:0004872;GO:0004971;GO:0005216;GO:0005234;GO:0015277;
926_927;1166_17585	GO:0000175;GO:0003723;GO:0004527;GO:0005515;GO:0016787;|GO:0000175;GO:0004527;GO:0005515;GO:0008312;GO:0016787;
108_471_759_2123;30_659	GO:0004630;GO:0005515;GO:0016787;GO:0035091;|GO:0000166;GO:0004697;GO:0005509;GO:0005515;GO:0005524;GO:0008270;GO:0016740;GO:0019992;GO:0004674;GO:0004701;GO:0008022;GO:0008047;GO:0019899;GO:0046872;
108_471_759_2123;30_661	GO:0004630;GO:0005515;GO:0016787;GO:0035091;|GO:0000166;GO:0004697;GO:0005509;GO:0005515;GO:0005524;GO:0008270;GO:0016740;GO:0019992;GO:0004674;GO:0004701;GO:0008022;GO:0008047;GO:0019899;GO:0046872;
108_471_759_2123;659_661	GO:0004630;GO:0005515;GO:0016787;GO:0035091;|GO:0000166;GO:0004697;GO:0005509;GO:0005515;GO:0005524;GO:0008270;GO:0016740;GO:0019992;GO:0004674;GO:0004701;GO:0008022;GO:0008047;GO:0019899;GO:0046872;
175_626;6192_9963	GO:0000166;GO:0005216;GO:0005224;GO:0005260;GO:0005515;GO:0005524;GO:0016887;GO:0030165;GO:0031404;|GO:0005452;GO:0005515;GO:0008510;GO:0015293;GO:0031402;
1353;660_4223	GO:0004722;GO:0004871;GO:0005506;GO:0005515;GO:0016787;GO:0030145;GO:0046872;|GO:0001786;GO:0005215;GO:0005544;
30;5400_13196	GO:0000166;GO:0004693;GO:0005176;GO:0005515;GO:0005524;GO:0016740;GO:0030549;GO:0043125;GO:0050321;GO:0000287;GO:0004674;GO:0004691;GO:0042557;GO:0004697;GO:0005509;GO:0008270;GO:0019992;GO:0004685;GO:0004723;GO:0005516;GO:0004699;GO:0004871;GO:0046872;GO:0004713;|GO:0000287;GO:0004872;GO:0004972;GO:0005216;GO:0005234;GO:0005509;GO:0005515;GO:0015277;GO:0004970;GO:0004971;
246;660_902_16654	GO:0000166;GO:0003924;GO:0005525;GO:0000287;GO:0004871;GO:0005515;|GO:0004842;GO:0005515;GO:0016874;
4497_6752_13447;661	GO:0004872;GO:0008067;|GO:0000166;GO:0004697;GO:0005509;GO:0005515;GO:0005524;GO:0008270;GO:0016740;GO:0019992;GO:0004699;GO:0004871;GO:0046872;GO:0004674;GO:0004701;GO:0008022;GO:0008047;GO:0019899;GO:0004700;GO:0000287;
4497_6752_13447;659	GO:0004872;GO:0008067;|GO:0000166;GO:0004697;GO:0005509;GO:0005515;GO:0005524;GO:0008270;GO:0016740;GO:0019992;GO:0004699;GO:0004871;GO:0046872;GO:0004674;GO:0004701;GO:0008022;GO:0008047;GO:0019899;GO:0004700;GO:0000287;
3973_3978;3978_13318	GO:0003700;GO:0003707;GO:0004887;GO:0008270;GO:0043565;GO:0046872;GO:0003706;GO:0003713;GO:0005496;GO:0005515;GO:0008289;GO:0030235;GO:0030284;GO:0004886;GO:0016439;GO:0016564;GO:0042803;GO:0042826;GO:0003708;GO:0003714;GO:0004883;GO:0004872;GO:0004882;GO:0005497;GO:0046983;|GO:0003700;GO:0005496;GO:0005515;GO:0008270;GO:0008289;GO:0030235;GO:0030284;GO:0043565;GO:0046872;GO:0004883;GO:0003707;GO…
108_471_2123;13624_16872	GO:0004630;GO:0005515;GO:0016787;GO:0035091;|GO:0005351;GO:0005515;
30;4293_14299	GO:0000166;GO:0004674;GO:0005515;GO:0005524;GO:0016740;GO:0004699;GO:0004871;GO:0008270;GO:0019992;GO:0046872;GO:0004701;GO:0008022;GO:0008047;GO:0019899;GO:0004700;GO:0000287;GO:0005543;GO:0004691;GO:0004676;GO:0035091;|GO:0000166;GO:0004676;GO:0005524;GO:0016740;
4224;1405_12901_12902	GO:0004385;GO:0004721;GO:0008022;GO:0008092;GO:0015459;GO:0019901;GO:0019902;|GO:0003700;GO:0005515;GO:0043565;
108_471;13462_13464	GO:0004630;GO:0005515;GO:0016787;GO:0035091;|GO:0005515;GO:0016301;GO:0016308;GO:0016740;
108_471;13462_13463	GO:0004630;GO:0005515;GO:0016787;GO:0035091;|GO:0005515;GO:0016301;GO:0016308;GO:0016740;
1274_18151;84_124	GO:0003723;GO:0004439;GO:0016787;|GO:0005070;GO:0005089;GO:0005509;GO:0005515;
240_1294;5173_5174_18862	GO:0000166;GO:0003725;GO:0004519;GO:0004525;GO:0005515;GO:0005524;GO:0008026;GO:0016787;|GO:0003743;GO:0005515;
68_1353;4223	GO:0004722;GO:0004871;GO:0005506;GO:0005515;GO:0016787;GO:0030145;GO:0046872;|GO:0001786;GO:0005215;GO:0005544;
239_1294;5173_5174_18862	GO:0000166;GO:0003725;GO:0004519;GO:0004525;GO:0005515;GO:0005524;GO:0008026;GO:0016787;|GO:0003743;GO:0005515;
3973;3978_4589	GO:0003700;GO:0005496;GO:0005515;GO:0008270;GO:0008289;GO:0030235;GO:0030284;GO:0043565;GO:0046872;GO:0003707;GO:0016563;GO:0003708;GO:0008434;GO:0003713;GO:0016564;GO:0003714;GO:0004882;GO:0003706;GO:0004886;GO:0016439;GO:0004887;GO:0004872;GO:0005497;GO:0046983;GO:0003705;|GO:0003700;GO:0003706;GO:0003707;GO:0003713;GO:0004886;GO:0005496;GO:0005515;GO:0008270;GO:0016439;GO:0043565;GO:0046872;GO…
4578;4497_13196_14518	GO:0003779;GO:0005200;|GO:0004872;GO:0004971;GO:0005216;GO:0005234;GO:0015277;
175;6192_9963	GO:0000166;GO:0005216;GO:0005224;GO:0005260;GO:0005515;GO:0005524;GO:0016887;GO:0030165;GO:0031404;|GO:0005452;GO:0005515;GO:0008510;GO:0015293;GO:0031402;
2123;3512_13462_13463_13464	GO:0004630;GO:0005515;GO:0016787;GO:0035091;|GO:0005515;GO:0016301;GO:0016308;GO:0016740;
927;619_4634	GO:0000175;GO:0003723;GO:0004527;GO:0005515;GO:0016787;|GO:0005515;
471_759_2123;30_659	GO:0004630;GO:0005515;GO:0016787;GO:0035091;|GO:0000166;GO:0004697;GO:0005509;GO:0005515;GO:0005524;GO:0008270;GO:0016740;GO:0019992;GO:0004674;GO:0004701;GO:0008022;GO:0008047;GO:0019899;GO:0046872;
471_759_2123;30_661	GO:0004630;GO:0005515;GO:0016787;GO:0035091;|GO:0000166;GO:0004697;GO:0005509;GO:0005515;GO:0005524;GO:0008270;GO:0016740;GO:0019992;GO:0004674;GO:0004701;GO:0008022;GO:0008047;GO:0019899;GO:0046872;
3973;3973_3978_13318	GO:0003700;GO:0003707;GO:0004887;GO:0008270;GO:0043565;GO:0046872;GO:0003706;GO:0003713;GO:0005496;GO:0005515;GO:0008289;GO:0030235;GO:0030284;GO:0004886;GO:0016439;GO:0016564;GO:0042803;GO:0042826;GO:0003708;GO:0003714;GO:0004883;GO:0004872;GO:0004882;GO:0005497;GO:0046983;|GO:0003700;GO:0005496;GO:0005515;GO:0008270;GO:0008289;GO:0030235;GO:0030284;GO:0043565;GO:0046872;GO:0004883;GO:0003707;GO…
3956;7441	GO:0000166;GO:0004714;GO:0004872;GO:0005524;GO:0016740;GO:0004713;GO:0030145;GO:0042802;GO:0046872;GO:0005010;GO:0005520;GO:0043548;GO:0043560;GO:0004716;GO:0005009;GO:0005066;GO:0042169;GO:0043559;GO:0051425;GO:0004718;GO:0005102;GO:0005011;GO:0005515;GO:0005020;GO:0005021;GO:0004992;GO:0005017;GO:0004715;GO:0008270;|GO:0004860;GO:0005159;GO:0019901;GO:0005515;
1_6395_6396;428_4578_9479	GO:0003682;GO:0003700;GO:0003713;GO:0004871;GO:0005198;GO:0008022;GO:0045294;GO:0045296;GO:0050681;GO:0008092;|GO:0004725;GO:0005198;GO:0005488;GO:0016787;
5255_5691_14228;5255_5691	GO:0048503;|GO:0048503;
4579_14150;13196_14518	GO:0003779;GO:0005200;|GO:0004872;GO:0004971;GO:0005216;GO:0005234;GO:0015277;
5691_14228;5255_5691	GO:0048503;|GO:0048503;
30;4293_14300	GO:0000166;GO:0004674;GO:0005515;GO:0005524;GO:0016740;GO:0004699;GO:0004871;GO:0008270;GO:0019992;GO:0046872;GO:0004701;GO:0008022;GO:0008047;GO:0019899;GO:0004700;GO:0000287;GO:0005543;GO:0004691;GO:0004676;GO:0035091;|GO:0000166;GO:0004676;GO:0005524;GO:0016740;
68_14768;660	GO:0004722;GO:0004871;GO:0005506;GO:0005515;GO:0016787;GO:0030145;GO:0046872;|GO:0001786;GO:0005215;GO:0005544;
13600;13451	GO:0004872;GO:0005010;GO:0005215;GO:0005520;|GO:0008233;GO:0008243;
5987;5174_18862	GO:0000166;GO:0003725;GO:0004519;GO:0004525;GO:0005515;GO:0005524;GO:0008026;GO:0016787;|GO:0003743;GO:0005515;
441;441	GO:0004748;|GO:0004748;
441;442	GO:0004748;|GO:0004748;
441;443	GO:0004748;|GO:0004748;
471_2123;659	GO:0004630;GO:0005515;GO:0016787;GO:0035091;|GO:0000166;GO:0004697;GO:0005509;GO:0005515;GO:0005524;GO:0008270;GO:0016740;GO:0019992;GO:0004674;GO:0004701;GO:0008022;GO:0008047;GO:0019899;GO:0046872;
471_2123;661	GO:0004630;GO:0005515;GO:0016787;GO:0035091;|GO:0000166;GO:0004697;GO:0005509;GO:0005515;GO:0005524;GO:0008270;GO:0016740;GO:0019992;GO:0004674;GO:0004701;GO:0008022;GO:0008047;GO:0019899;GO:0046872;
13408;428	GO:0004864;GO:0005125;GO:0008083;GO:0008201;|GO:0004089;GO:0005001;GO:0005515;GO:0008270;GO:0016787;
3936;13801	GO:0003808;GO:0005509;GO:0008233;GO:0004888;GO:0005515;GO:0005529;GO:0004866;GO:0004871;GO:0005198;GO:0008201;GO:0003803;GO:0003802;GO:0003804;GO:0004872;GO:0005319;GO:0008034;|GO:0003808;GO:0005509;GO:0008233;GO:0004866;GO:0003809;GO:0005102;GO:0003802;GO:0003804;GO:0003803;
246;660_1361	GO:0000166;GO:0003924;GO:0005525;GO:0000287;GO:0004871;GO:0005515;|GO:0004842;GO:0005515;GO:0016874;
1274_18151;84_232	GO:0003723;GO:0004439;GO:0016787;|GO:0005070;GO:0005089;GO:0005509;GO:0005515;
13395;30_659_661	GO:0004630;GO:0005515;GO:0016787;GO:0035091;|GO:0000166;GO:0004697;GO:0005509;GO:0005515;GO:0005524;GO:0008270;GO:0016740;GO:0019992;GO:0004674;GO:0004701;GO:0008022;GO:0008047;GO:0019899;GO:0046872;
3956;14011	GO:0000166;GO:0004872;GO:0005006;GO:0005515;GO:0005524;GO:0016740;GO:0046982;GO:0005003;GO:0004716;GO:0005009;GO:0005066;GO:0042169;GO:0043548;GO:0043559;GO:0043560;GO:0051425;GO:0004713;GO:0005509;GO:0005020;GO:0005021;GO:0004992;GO:0005017;GO:0005010;GO:0005520;GO:0005070;GO:0005018;GO:0048407;GO:0004718;GO:0005102;|GO:0005070;GO:0005515;
3973;1400_3956_13747	GO:0003700;GO:0005496;GO:0005515;GO:0008270;GO:0008289;GO:0030235;GO:0030284;GO:0043565;GO:0046872;|GO:0000166;GO:0001948;GO:0004713;GO:0004722;GO:0005524;GO:0008022;GO:0016740;GO:0019901;GO:0042169;GO:0042609;GO:0042610;GO:0043548;GO:0051117;
441;441_442_443	GO:0004748;|GO:0004748;
759_2123;16872	GO:0004630;GO:0005515;GO:0016787;GO:0035091;|GO:0005351;GO:0005515;
246;983	GO:0000166;GO:0003924;GO:0005525;GO:0030742;GO:0005515;|GO:0004428;GO:0016303;GO:0016740;GO:0043560;GO:0046934;GO:0005515;GO:0016301;GO:0016773;GO:0051219;
4588;243_244	GO:0005216;GO:0005515;GO:0015280;GO:0031402;|GO:0000149;GO:0008565;
18868;5173	GO:0000166;GO:0003725;GO:0004519;GO:0004525;GO:0005515;GO:0005524;GO:0008026;GO:0016787;|GO:0003743;GO:0005515;
18868;5174	GO:0000166;GO:0003725;GO:0004519;GO:0004525;GO:0005515;GO:0005524;GO:0008026;GO:0016787;|GO:0003743;GO:0005515;
4391;1	GO:0005515;GO:0008234;GO:0030693;|GO:0003682;GO:0003700;GO:0003713;GO:0004871;GO:0005198;GO:0008022;GO:0045294;GO:0045296;GO:0050681;GO:0003714;GO:0005215;GO:0005515;GO:0008017;
11369_15261_15262;15261	GO:0003677;GO:0003886;GO:0005515;GO:0008168;GO:0008270;GO:0016740;GO:0046872;|GO:0008047;GO:0008270;GO:0016564;GO:0019899;GO:0046872;
13395;3512_13462_13463_13464	GO:0004630;GO:0005515;GO:0016787;GO:0035091;|GO:0005515;GO:0016301;GO:0016308;GO:0016740;
4578_9479;13196_14518	GO:0003779;GO:0005200;|GO:0004872;GO:0004971;GO:0005216;GO:0005234;GO:0015277;
246;902	GO:0000166;GO:0003924;GO:0005525;GO:0000287;GO:0004871;GO:0005515;|GO:0004842;GO:0005515;GO:0016874;
4579_9479_14150;4497_5400_13196	GO:0003779;GO:0005200;|GO:0004872;GO:0004971;GO:0005216;GO:0005234;GO:0015277;
84;13804_13805_15717	GO:0005099;GO:0005102;GO:0019870;GO:0051020;GO:0003924;GO:0005158;GO:0005159;GO:0005525;GO:0005545;GO:0019903;GO:0035014;GO:0043125;GO:0043559;GO:0043560;GO:0000166;GO:0000287;GO:0003677;GO:0004713;GO:0005524;GO:0008022;GO:0016740;GO:0030145;GO:0005200;GO:0005509;GO:0005515;GO:0051015;GO:0005070;GO:0042169;|GO:0015297;GO:0015299;GO:0015385;GO:0031402;
2123;13462_13464	GO:0004630;GO:0005515;GO:0016787;GO:0035091;|GO:0005515;GO:0016301;GO:0016308;GO:0016740;
2123;13462_13463	GO:0004630;GO:0005515;GO:0016787;GO:0035091;|GO:0005515;GO:0016301;GO:0016308;GO:0016740;
1_2531;1212	GO:0003682;GO:0003700;GO:0003713;GO:0004871;GO:0005198;GO:0008022;GO:0045294;GO:0045296;GO:0050681;GO:0008092;|GO:0004872;GO:0005001;GO:0016787;GO:0004089;GO:0005515;GO:0008270;
30;649_937	GO:0000166;GO:0000287;GO:0004872;GO:0005524;GO:0016361;GO:0016740;GO:0030145;GO:0046332;GO:0048184;GO:0048185;GO:0050431;GO:0004674;GO:0005351;GO:0042802;GO:0004682;GO:0047485;GO:0004701;GO:0008022;GO:0008047;GO:0008270;GO:0019899;GO:0019992;GO:0046872;GO:0005515;GO:0003714;GO:0046790;GO:0008384;GO:0004708;GO:0004713;GO:0004685;GO:0005509;GO:0005516;GO:0016563;|GO:0003700;GO:0003713;GO:0004402;GO…
30;649_937_6251_6252	GO:0000166;GO:0000287;GO:0004872;GO:0005524;GO:0016361;GO:0016740;GO:0030145;GO:0046332;GO:0048184;GO:0048185;GO:0050431;GO:0004674;GO:0005351;GO:0042802;GO:0004682;GO:0047485;GO:0004701;GO:0008022;GO:0008047;GO:0008270;GO:0019899;GO:0019992;GO:0046872;GO:0005515;GO:0003714;GO:0046790;GO:0008384;GO:0004708;GO:0004713;GO:0004685;GO:0005509;GO:0005516;GO:0016563;|GO:0003700;GO:0003713;GO:0004402;GO…
471_759;30_659_661	GO:0004630;GO:0005515;GO:0016787;GO:0035091;|GO:0000166;GO:0004697;GO:0005509;GO:0005515;GO:0005524;GO:0008270;GO:0016740;GO:0019992;GO:0004674;GO:0004701;GO:0008022;GO:0008047;GO:0019899;GO:0046872;
17590;636	GO:0003677;GO:0005215;GO:0005515;GO:0008270;GO:0046872;|GO:0001716;GO:0003682;GO:0004674;GO:0005487;GO:0005515;GO:0017056;GO:0030159;GO:0030528;GO:0042169;GO:0043130;GO:0046966;
108_471_2123;30	GO:0004630;GO:0005515;GO:0016787;GO:0035091;|GO:0000166;GO:0004697;GO:0005509;GO:0005515;GO:0005524;GO:0008270;GO:0016740;GO:0019992;GO:0004674;GO:0004701;GO:0008022;GO:0008047;GO:0019899;GO:0046872;
812_1273_18151;84_124	GO:0003723;GO:0004439;GO:0016787;|GO:0005070;GO:0005089;GO:0005509;GO:0005515;
14712;13600	GO:0004192;GO:0004194;GO:0008233;|GO:0004872;GO:0005010;GO:0005215;GO:0005520;
1274;232_471	GO:0003723;GO:0004439;GO:0016787;|GO:0005070;GO:0005089;GO:0005509;GO:0005515;
812_1274_18151;14834	GO:0003723;GO:0004439;GO:0016787;|GO:0005070;GO:0005089;GO:0005509;GO:0005515;
812_1274_18151;14835	GO:0003723;GO:0004439;GO:0016787;|GO:0005070;GO:0005089;GO:0005509;GO:0005515;
812_1274_18151;14836	GO:0003723;GO:0004439;GO:0016787;|GO:0005070;GO:0005089;GO:0005509;GO:0005515;
812_1274_18151;14837	GO:0003723;GO:0004439;GO:0016787;|GO:0005070;GO:0005089;GO:0005509;GO:0005515;
3956_13959;3956	GO:0000166;GO:0000287;GO:0003677;GO:0004713;GO:0005524;GO:0008022;GO:0016740;GO:0030145;GO:0005515;GO:0035014;|GO:0000166;GO:0004713;GO:0004718;GO:0005524;GO:0016740;GO:0005102;GO:0042169;GO:0000287;GO:0003677;GO:0008022;GO:0030145;GO:0004716;GO:0004872;GO:0005020;GO:0005021;GO:0005515;GO:0004715;GO:0005070;GO:0004714;GO:0043121;GO:0008270;GO:0046872;GO:0005005;
2531_6395;9479	GO:0003682;GO:0003700;GO:0003713;GO:0004871;GO:0005198;GO:0008022;GO:0045294;GO:0045296;GO:0050681;GO:0008092;|GO:0004725;GO:0005198;GO:0005488;GO:0016787;
4090;289_4089_4091	GO:0003677;GO:0003950;GO:0008270;GO:0016757;GO:0042802;GO:0046872;GO:0051287;GO:0005515;|GO:0003677;GO:0003950;GO:0008270;GO:0016757;GO:0042802;GO:0046872;GO:0051287;
4090;289_4089_4090	GO:0003677;GO:0003950;GO:0008270;GO:0016757;GO:0042802;GO:0046872;GO:0051287;GO:0005515;|GO:0003677;GO:0003950;GO:0008270;GO:0016757;GO:0042802;GO:0046872;GO:0051287;
2531;4497_5400	GO:0003682;GO:0003700;GO:0003713;GO:0004871;GO:0005198;GO:0008022;GO:0045294;GO:0045296;GO:0050681;|GO:0004872;GO:0005216;GO:0005234;GO:0015277;GO:0000287;GO:0004972;GO:0005509;
1_2531;428	GO:0003682;GO:0003700;GO:0003713;GO:0004871;GO:0005198;GO:0008022;GO:0045294;GO:0045296;GO:0050681;GO:0008092;|GO:0004725;GO:0005515;GO:0016787;GO:0004872;GO:0005001;GO:0004089;GO:0008270;GO:0005198;GO:0005488;
84;618	GO:0004385;GO:0004721;GO:0008022;GO:0008092;GO:0015459;GO:0019901;GO:0019902;|GO:0004842;GO:0005515;GO:0008270;GO:0016874;GO:0046872;
15262;15261_18137	GO:0003677;GO:0003886;GO:0005515;GO:0008168;GO:0008270;GO:0016740;GO:0046872;|GO:0008047;GO:0008270;GO:0016564;GO:0019899;GO:0046872;
11369_15261;18137	GO:0003677;GO:0003886;GO:0005515;GO:0008168;GO:0008270;GO:0016740;GO:0046872;|GO:0008047;GO:0008270;GO:0016564;GO:0019899;GO:0046872;
2123;16872	GO:0004630;GO:0005515;GO:0016787;GO:0035091;|GO:0005351;GO:0005515;
4578_14150;5400	GO:0003779;GO:0005200;|GO:0004872;GO:0004971;GO:0005216;GO:0005234;GO:0015277;
114_15623;114	GO:0004407;GO:0008134;GO:0016787;|GO:0003677;GO:0004407;GO:0008134;GO:0016564;GO:0016787;GO:0003714;GO:0016566;GO:0008270;GO:0042826;
3973_4193;13081_13082	GO:0003700;GO:0003706;GO:0003707;GO:0003713;GO:0004886;GO:0005496;GO:0005515;GO:0008270;GO:0016439;GO:0043565;GO:0046872;GO:0008289;GO:0003705;GO:0004887;|GO:0003700;GO:0003713;GO:0004402;GO:0005516;GO:0008168;GO:0043565;
3978_4589_17137;3973_3978	GO:0003700;GO:0003706;GO:0003707;GO:0003723;GO:0005515;GO:0017163;GO:0032448;GO:0043565;|GO:0003700;GO:0005496;GO:0005515;GO:0008270;GO:0008289;GO:0030235;GO:0030284;GO:0043565;GO:0046872;GO:0004872;GO:0004882;GO:0005497;GO:0046983;GO:0003707;
812_1273_1274;964	GO:0003723;GO:0004439;GO:0016787;|GO:0005070;GO:0005089;GO:0005509;GO:0005515;
4564_4592;6922	GO:0003706;GO:0004872;GO:0005509;GO:0005515;GO:0046982;|GO:0005515;GO:0008233;
2531_6395_6396;1212	GO:0003682;GO:0003700;GO:0003713;GO:0004871;GO:0005198;GO:0008022;GO:0045294;GO:0045296;GO:0050681;GO:0008092;|GO:0004872;GO:0005001;GO:0016787;GO:0004089;GO:0005515;GO:0008270;
30;15369	GO:0000166;GO:0004697;GO:0005509;GO:0005515;GO:0005524;GO:0008270;GO:0016740;GO:0019992;GO:0004674;GO:0004691;|GO:0005515;GO:0008201;
30;15370	GO:0000166;GO:0004697;GO:0005509;GO:0005515;GO:0005524;GO:0008270;GO:0016740;GO:0019992;GO:0004674;GO:0004691;|GO:0005515;GO:0008201;
6395_6396;428_1212	GO:0003682;GO:0003700;GO:0003713;GO:0004871;GO:0005198;GO:0008022;GO:0045294;GO:0045296;GO:0050681;GO:0008092;|GO:0004872;GO:0005001;GO:0016787;GO:0004089;GO:0005515;GO:0008270;
30;63_64	GO:0004693;GO:0004707;GO:0004521;GO:0004674;GO:0000166;GO:0004697;GO:0005509;GO:0005515;GO:0005524;GO:0008270;GO:0016740;GO:0019992;GO:0005516;|GO:0005388;GO:0005509;GO:0015410;GO:0008553;GO:0015662;GO:0000166;GO:0000287;GO:0005516;GO:0005524;GO:0016787;GO:0016820;GO:0048155;GO:0005391;GO:0005515;GO:0015077;GO:0030955;GO:0031402;
1037_5390;471	GO:0003700;GO:0004842;GO:0004871;GO:0005509;GO:0005515;GO:0008270;GO:0016874;|GO:0003700;GO:0005085;GO:0005515;GO:0008270;GO:0019992;GO:0030676;GO:0046872;GO:0004435;GO:0005057;GO:0005509;GO:0016787;GO:0000166;GO:0004715;GO:0005524;GO:0016740;GO:0005089;GO:0004713;
812_1273_18151;84_232	GO:0003723;GO:0004439;GO:0016787;|GO:0005070;GO:0005089;GO:0005509;GO:0005515;
3978;1582	GO:0003700;GO:0005496;GO:0005515;GO:0008270;GO:0008289;GO:0030235;GO:0030284;GO:0043565;GO:0046872;GO:0004883;GO:0003707;GO:0004887;GO:0016564;|GO:0003779;GO:0005159;GO:0008426;GO:0016563;GO:0019904;GO:0035259;
1274_18151;84_471	GO:0003723;GO:0004439;GO:0016787;|GO:0005070;GO:0005089;GO:0005509;GO:0005515;
926_927;926_927_19001	GO:0000175;GO:0003723;GO:0004527;GO:0005515;GO:0016787;|GO:0000175;GO:0003723;GO:0004527;GO:0005515;GO:0016787;
11369;11369	GO:0003677;GO:0003886;GO:0008134;GO:0008168;GO:0008270;GO:0016564;GO:0016740;GO:0046872;|GO:0003677;GO:0003886;GO:0008134;GO:0008168;GO:0008270;GO:0016564;GO:0016740;GO:0046872;GO:0005515;
4003;4224_4761	GO:0001584;GO:0004952;GO:0001601;GO:0001602;GO:0004872;|GO:0003779;GO:0004864;GO:0005515;GO:0008157;
4003;4224_4762	GO:0001584;GO:0004952;GO:0001601;GO:0001602;GO:0004872;|GO:0003779;GO:0004864;GO:0005515;GO:0008157;
3978_4193_4589_17137;14310	GO:0003700;GO:0003706;GO:0003707;GO:0003723;GO:0005515;GO:0017163;GO:0032448;GO:0043565;|GO:0003700;GO:0005496;GO:0005515;GO:0008270;GO:0008289;GO:0030235;GO:0030284;GO:0043565;GO:0046872;
3978_4193_4589_17137;14311	GO:0003700;GO:0003706;GO:0003707;GO:0003723;GO:0005515;GO:0017163;GO:0032448;GO:0043565;|GO:0003700;GO:0005496;GO:0005515;GO:0008270;GO:0008289;GO:0030235;GO:0030284;GO:0043565;GO:0046872;
3956;7179	GO:0000166;GO:0004714;GO:0004716;GO:0004872;GO:0005524;GO:0016740;GO:0004713;GO:0005007;GO:0005009;GO:0005066;GO:0042169;GO:0043548;GO:0043559;GO:0043560;GO:0051425;GO:0005008;GO:0005515;GO:0005020;GO:0005021;GO:0042802;GO:0005509;GO:0005070;GO:0004992;GO:0005017;GO:0005018;GO:0048407;GO:0043121;GO:0005011;GO:0030145;GO:0046872;GO:0001948;GO:0004722;GO:0008022;GO:0019901;GO:0042609;GO:0042610;GO:…
3956;7178	GO:0000166;GO:0004714;GO:0004716;GO:0004872;GO:0005524;GO:0016740;GO:0004713;GO:0005007;GO:0005009;GO:0005066;GO:0042169;GO:0043548;GO:0043559;GO:0043560;GO:0051425;GO:0005008;GO:0005515;GO:0005020;GO:0005021;GO:0042802;GO:0005509;GO:0005070;GO:0004992;GO:0005017;GO:0005018;GO:0048407;GO:0043121;GO:0005011;GO:0030145;GO:0046872;GO:0001948;GO:0004722;GO:0008022;GO:0019901;GO:0042609;GO:0042610;GO:…
1_6395;428	GO:0003682;GO:0003700;GO:0003713;GO:0004871;GO:0005198;GO:0008022;GO:0045294;GO:0045296;GO:0050681;GO:0008092;|GO:0004725;GO:0005515;GO:0016787;GO:0004872;GO:0005001;GO:0004089;GO:0008270;GO:0005198;GO:0005488;
108_471_759_2123;30_659_661	GO:0004630;GO:0005515;GO:0016787;GO:0035091;|GO:0000166;GO:0004697;GO:0005509;GO:0005515;GO:0005524;GO:0008270;GO:0016740;GO:0019992;GO:0004674;GO:0004701;GO:0008022;GO:0008047;GO:0019899;GO:0046872;
4579;4497_5400_13196_14518	GO:0003779;GO:0005200;|GO:0004872;GO:0004971;GO:0005216;GO:0005234;GO:0015277;
108_471_759;30_659	GO:0004630;GO:0005515;GO:0016787;GO:0035091;|GO:0000166;GO:0004697;GO:0005509;GO:0005515;GO:0005524;GO:0008270;GO:0016740;GO:0019992;GO:0004674;GO:0004701;GO:0008022;GO:0008047;GO:0019899;GO:0046872;
108_471_759;30_661	GO:0004630;GO:0005515;GO:0016787;GO:0035091;|GO:0000166;GO:0004697;GO:0005509;GO:0005515;GO:0005524;GO:0008270;GO:0016740;GO:0019992;GO:0004674;GO:0004701;GO:0008022;GO:0008047;GO:0019899;GO:0046872;
84;759	GO:0000166;GO:0004713;GO:0005524;GO:0008022;GO:0016740;GO:0030145;GO:0042802;GO:0046872;GO:0001948;GO:0004722;GO:0019901;GO:0042169;GO:0042609;GO:0042610;GO:0043548;GO:0051117;GO:0004435;GO:0005057;GO:0005509;GO:0005515;GO:0016787;|GO:0004630;GO:0005515;GO:0016787;GO:0035091;
4559;232	GO:0000287;GO:0003810;GO:0003924;GO:0005509;GO:0005525;GO:0008415;GO:0016746;GO:0019003;GO:0016740;|GO:0005509;GO:0005515;GO:0008270;GO:0004435;GO:0004871;GO:0016787;
13960;3956	GO:0000166;GO:0000287;GO:0003677;GO:0004713;GO:0005524;GO:0008022;GO:0016740;GO:0030145;GO:0005515;GO:0035014;|GO:0000166;GO:0004713;GO:0004718;GO:0005524;GO:0016740;GO:0005102;GO:0042169;GO:0000287;GO:0003677;GO:0008022;GO:0030145;GO:0004716;GO:0004872;GO:0005020;GO:0005021;GO:0005515;GO:0004715;GO:0005070;GO:0004714;GO:0043121;GO:0008270;GO:0046872;GO:0005005;
80;114	GO:0003682;GO:0005515;GO:0008270;GO:0016564;GO:0043565;GO:0046872;GO:0003700;GO:0003713;GO:0003714;GO:0003690;GO:0003702;GO:0008022;GO:0016563;GO:0042803;GO:0003677;|GO:0003677;GO:0004407;GO:0008134;GO:0016564;GO:0016787;GO:0003714;GO:0016566;GO:0003700;GO:0019899;GO:0042802;
6520;11770	GO:0004261;GO:0008233;GO:0004252;GO:0008367;GO:0019955;GO:0042708;GO:0003803;GO:0005509;|GO:0004872;GO:0005319;GO:0005509;GO:0008034;
1_13965;84_85	GO:0003714;GO:0005215;GO:0005515;GO:0008017;|GO:0004672;GO:0005515;
63_64_79;4224	GO:0000166;GO:0000287;GO:0005388;GO:0005509;GO:0005516;GO:0005524;GO:0016787;GO:0016820;|GO:0004517;GO:0005506;GO:0005516;GO:0009055;GO:0010181;GO:0020037;GO:0046872;GO:0050660;GO:0050661;GO:0004385;GO:0005515;GO:0004721;GO:0008022;GO:0008092;GO:0015459;GO:0019901;GO:0019902;
4090;289_4089	GO:0003677;GO:0003950;GO:0008270;GO:0016757;GO:0042802;GO:0046872;GO:0051287;GO:0005515;|GO:0003677;GO:0003950;GO:0008270;GO:0016757;GO:0042802;GO:0046872;GO:0051287;
4090;289_4090	GO:0003677;GO:0003950;GO:0008270;GO:0016757;GO:0042802;GO:0046872;GO:0051287;GO:0005515;|GO:0003677;GO:0003950;GO:0008270;GO:0016757;GO:0042802;GO:0046872;GO:0051287;
4090;289_4091	GO:0003677;GO:0003950;GO:0008270;GO:0016757;GO:0042802;GO:0046872;GO:0051287;GO:0005515;|GO:0003677;GO:0003950;GO:0008270;GO:0016757;GO:0042802;GO:0046872;GO:0051287;
14151;13196	GO:0003779;GO:0005200;|GO:0004872;GO:0004971;GO:0005216;GO:0005234;GO:0015277;
30;5400	GO:0000166;GO:0004693;GO:0005176;GO:0005515;GO:0005524;GO:0016740;GO:0030549;GO:0043125;GO:0050321;GO:0000287;GO:0004674;GO:0004691;GO:0042557;GO:0004697;GO:0005509;GO:0008270;GO:0019992;GO:0004685;GO:0004723;GO:0005516;GO:0004699;GO:0004871;GO:0046872;GO:0004713;|GO:0000287;GO:0004872;GO:0004972;GO:0005216;GO:0005234;GO:0005509;GO:0005515;GO:0015277;GO:0004970;GO:0004971;
5987;5174	GO:0000166;GO:0003725;GO:0004519;GO:0004525;GO:0005515;GO:0005524;GO:0008026;GO:0016787;|GO:0003743;GO:0005515;
5987;5173	GO:0000166;GO:0003725;GO:0004519;GO:0004525;GO:0005515;GO:0005524;GO:0008026;GO:0016787;|GO:0003743;GO:0005515;
6831;6831	GO:0004867;GO:0008201;GO:0002020;GO:0005515;GO:0008243;GO:0032190;|GO:0004867;GO:0008201;GO:0002020;GO:0005515;GO:0008243;GO:0032190;
3973_3978;13081	GO:0003700;GO:0003706;GO:0003707;GO:0003713;GO:0004886;GO:0005496;GO:0005515;GO:0008270;GO:0016439;GO:0043565;GO:0046872;GO:0008289;GO:0003705;GO:0004887;|GO:0003700;GO:0003713;GO:0004402;GO:0005516;GO:0008168;GO:0043565;
3973_3978;13082	GO:0003700;GO:0003706;GO:0003707;GO:0003713;GO:0004886;GO:0005496;GO:0005515;GO:0008270;GO:0016439;GO:0043565;GO:0046872;GO:0008289;GO:0003705;GO:0004887;|GO:0003700;GO:0003713;GO:0004402;GO:0005516;GO:0008168;GO:0043565;
84_13747;28	GO:0000166;GO:0001948;GO:0004713;GO:0004722;GO:0005524;GO:0008022;GO:0016740;GO:0019901;GO:0042169;GO:0042609;GO:0042610;GO:0043548;GO:0051117;|GO:0008139;GO:0031625;GO:0051059;
4579;4497_5400	GO:0003779;GO:0005200;|GO:0004872;GO:0004971;GO:0005216;GO:0005234;GO:0015277;
15261;18137	GO:0003677;GO:0003886;GO:0005515;GO:0008168;GO:0008270;GO:0016740;GO:0046872;|GO:0008047;GO:0008270;GO:0016564;GO:0019899;GO:0046872;
927;619_4225	GO:0000175;GO:0003723;GO:0004527;GO:0005515;GO:0016787;|GO:0005515;
927;619_4224	GO:0000175;GO:0003723;GO:0004527;GO:0005515;GO:0016787;|GO:0005515;
1400_13959;3956	GO:0000166;GO:0000287;GO:0003677;GO:0004713;GO:0005524;GO:0008022;GO:0016740;GO:0030145;GO:0005515;GO:0035014;|GO:0000166;GO:0004713;GO:0004718;GO:0005524;GO:0016740;GO:0005102;GO:0042169;GO:0000287;GO:0003677;GO:0008022;GO:0030145;GO:0004716;GO:0004872;GO:0005020;GO:0005021;GO:0005515;GO:0004715;GO:0005070;GO:0004714;GO:0043121;GO:0008270;GO:0046872;GO:0005005;
14150;4497	GO:0003779;GO:0005200;|GO:0004872;GO:0004971;GO:0005216;GO:0005234;GO:0015277;
239_1295;5174_18862	GO:0000166;GO:0003725;GO:0004519;GO:0004525;GO:0005515;GO:0005524;GO:0008026;GO:0016787;|GO:0003743;GO:0005515;
6396;9479	GO:0003682;GO:0003700;GO:0003713;GO:0004871;GO:0005198;GO:0008022;GO:0045294;GO:0045296;GO:0050681;GO:0008092;|GO:0004725;GO:0005198;GO:0005488;GO:0016787;
2126;661	GO:0004630;GO:0005515;GO:0016787;GO:0035091;|GO:0000166;GO:0004697;GO:0005509;GO:0005515;GO:0005524;GO:0008270;GO:0016740;GO:0019992;GO:0004674;GO:0004701;GO:0008022;GO:0008047;GO:0019899;GO:0046872;
68_279_1353_14768;660	GO:0004722;GO:0004871;GO:0005506;GO:0005515;GO:0016787;GO:0030145;GO:0046872;|GO:0001786;GO:0005215;GO:0005544;
4579;4497_5400_14518	GO:0003779;GO:0005200;|GO:0004872;GO:0004971;GO:0005216;GO:0005234;GO:0015277;
2126;659	GO:0004630;GO:0005515;GO:0016787;GO:0035091;|GO:0000166;GO:0004697;GO:0005509;GO:0005515;GO:0005524;GO:0008270;GO:0016740;GO:0019992;GO:0004674;GO:0004701;GO:0008022;GO:0008047;GO:0019899;GO:0046872;
2124;13624_16872	GO:0004630;GO:0005515;GO:0016787;GO:0035091;|GO:0005351;GO:0005515;
365_13229;114	GO:0003677;GO:0003714;GO:0005112;GO:0005515;|GO:0003677;GO:0004407;GO:0008134;GO:0016564;GO:0016787;GO:0016566;GO:0008270;GO:0042826;GO:0003714;GO:0003700;GO:0019899;GO:0042802;
4990;4990_13376_13377	GO:0005216;GO:0005220;GO:0005262;GO:0005509;GO:0005515;GO:0008095;GO:0015085;GO:0015279;GO:0015281;GO:0005272;GO:0016787;GO:0031402;GO:0047631;|GO:0005216;GO:0005220;GO:0005262;GO:0005509;GO:0005515;GO:0008095;GO:0015085;
4579;13196	GO:0003779;GO:0005200;|GO:0004872;GO:0004971;GO:0005216;GO:0005234;GO:0015277;
4578_14150;4497_13196	GO:0003779;GO:0005200;|GO:0004872;GO:0004971;GO:0005216;GO:0005234;GO:0015277;
1212;964	GO:0004900;GO:0005515;GO:0000166;GO:0004872;GO:0005010;GO:0005520;GO:0005524;GO:0016740;GO:0043548;GO:0043560;GO:0004716;GO:0005009;GO:0005066;GO:0042169;GO:0043559;GO:0051425;GO:0004925;GO:0042803;GO:0042978;GO:0005003;GO:0005001;GO:0016787;GO:0004915;GO:0004924;GO:0004713;GO:0005005;|GO:0003700;GO:0005085;GO:0005515;GO:0008270;GO:0019992;GO:0030676;GO:0046872;GO:0005070;GO:0005089;GO:0005096;GO…
30_661;9018_13599	GO:0000166;GO:0004697;GO:0005509;GO:0005515;GO:0005524;GO:0008270;GO:0016740;GO:0019992;GO:0004674;GO:0004691;|GO:0005515;GO:0008201;
3936;13420	GO:0005529;GO:0005540;GO:0030021;GO:0004866;GO:0004871;GO:0005198;GO:0005509;GO:0005515;GO:0008201;|GO:0005540;GO:0005515;
4990;13376	GO:0005216;GO:0005220;GO:0005262;GO:0005509;GO:0005515;GO:0008095;GO:0015085;GO:0015279;GO:0015281;GO:0005272;GO:0016787;GO:0031402;GO:0047631;|GO:0005216;GO:0005220;GO:0005262;GO:0005509;GO:0005515;GO:0008095;GO:0015085;
4990;13377	GO:0005216;GO:0005220;GO:0005262;GO:0005509;GO:0005515;GO:0008095;GO:0015085;GO:0015279;GO:0015281;GO:0005272;GO:0016787;GO:0031402;GO:0047631;|GO:0005216;GO:0005220;GO:0005262;GO:0005509;GO:0005515;GO:0008095;GO:0015085;
4990;13378	GO:0005216;GO:0005220;GO:0005262;GO:0005509;GO:0005515;GO:0008095;GO:0015085;GO:0015279;GO:0015281;GO:0005272;GO:0016787;GO:0031402;GO:0047631;|GO:0005216;GO:0005220;GO:0005262;GO:0005509;GO:0005515;GO:0008095;GO:0015085;
3978;3973_13318	GO:0003700;GO:0003707;GO:0004887;GO:0008270;GO:0043565;GO:0046872;GO:0003706;GO:0003713;GO:0005496;GO:0005515;GO:0008289;GO:0030235;GO:0030284;GO:0004886;GO:0016439;GO:0016564;GO:0042803;GO:0042826;GO:0003714;GO:0003708;GO:0004883;GO:0004872;GO:0004882;GO:0005497;GO:0046983;GO:0003723;GO:0017163;GO:0032448;|GO:0003700;GO:0005496;GO:0005515;GO:0008270;GO:0008289;GO:0030235;GO:0030284;GO:0043565;GO…
4990;13379	GO:0005216;GO:0005220;GO:0005262;GO:0005509;GO:0005515;GO:0008095;GO:0015085;GO:0015279;GO:0015281;GO:0005272;GO:0016787;GO:0031402;GO:0047631;|GO:0005216;GO:0005220;GO:0005262;GO:0005509;GO:0005515;GO:0008095;GO:0015085;
4990;13380	GO:0005216;GO:0005220;GO:0005262;GO:0005509;GO:0005515;GO:0008095;GO:0015085;GO:0015279;GO:0015281;GO:0005272;GO:0016787;GO:0031402;GO:0047631;|GO:0005216;GO:0005220;GO:0005262;GO:0005509;GO:0005515;GO:0008095;GO:0015085;
4990;13381	GO:0005216;GO:0005220;GO:0005262;GO:0005509;GO:0005515;GO:0008095;GO:0015085;GO:0015279;GO:0015281;GO:0005272;GO:0016787;GO:0031402;GO:0047631;|GO:0005216;GO:0005220;GO:0005262;GO:0005509;GO:0005515;GO:0008095;GO:0015085;
4990;13382	GO:0005216;GO:0005220;GO:0005262;GO:0005509;GO:0005515;GO:0008095;GO:0015085;GO:0015279;GO:0015281;GO:0005272;GO:0016787;GO:0031402;GO:0047631;|GO:0005216;GO:0005220;GO:0005262;GO:0005509;GO:0005515;GO:0008095;GO:0015085;
4990;13383	GO:0005216;GO:0005220;GO:0005262;GO:0005509;GO:0005515;GO:0008095;GO:0015085;GO:0015279;GO:0015281;GO:0005272;GO:0016787;GO:0031402;GO:0047631;|GO:0005216;GO:0005220;GO:0005262;GO:0005509;GO:0005515;GO:0008095;GO:0015085;
108_471;30_661	GO:0004630;GO:0005515;GO:0016787;GO:0035091;|GO:0000166;GO:0004697;GO:0005509;GO:0005515;GO:0005524;GO:0008270;GO:0016740;GO:0019992;GO:0004674;GO:0004701;GO:0008022;GO:0008047;GO:0019899;GO:0046872;
108_471;30_659	GO:0004630;GO:0005515;GO:0016787;GO:0035091;|GO:0000166;GO:0004697;GO:0005509;GO:0005515;GO:0005524;GO:0008270;GO:0016740;GO:0019992;GO:0004674;GO:0004701;GO:0008022;GO:0008047;GO:0019899;GO:0046872;
1294;5173_5174_18862	GO:0000166;GO:0003725;GO:0004519;GO:0004525;GO:0005515;GO:0005524;GO:0008026;GO:0016787;|GO:0003743;GO:0005515;
4579_9479_14150;5400_14518	GO:0003779;GO:0005200;|GO:0004872;GO:0004971;GO:0005216;GO:0005234;GO:0015277;
4224_4225;1129_4051	GO:0004385;GO:0004721;GO:0008022;GO:0008092;GO:0015459;GO:0019901;GO:0019902;|GO:0004842;GO:0005515;GO:0008270;GO:0016874;GO:0046872;
4224_4225;1129_4052	GO:0004385;GO:0004721;GO:0008022;GO:0008092;GO:0015459;GO:0019901;GO:0019902;|GO:0004842;GO:0005515;GO:0008270;GO:0016874;GO:0046872;
108;3512_13462_13463_13464	GO:0004630;GO:0005515;GO:0016787;GO:0035091;|GO:0005515;GO:0016301;GO:0016308;GO:0016740;
2124;3512_13462_13463_13464	GO:0004630;GO:0005515;GO:0016787;GO:0035091;|GO:0005515;GO:0016301;GO:0016308;GO:0016740;
13394;13462_13463_13464	GO:0004630;GO:0005515;GO:0016787;GO:0035091;|GO:0005515;GO:0016301;GO:0016308;GO:0016740;
812_1273_18151;84_471	GO:0003723;GO:0004439;GO:0016787;|GO:0005070;GO:0005089;GO:0005509;GO:0005515;
2531;3956	GO:0003682;GO:0003700;GO:0003713;GO:0004871;GO:0005198;GO:0008022;GO:0045294;GO:0045296;GO:0050681;GO:0008092;GO:0005515;|GO:0000166;GO:0004713;GO:0005524;GO:0016740;GO:0030145;GO:0042802;GO:0046872;GO:0004872;GO:0005008;GO:0005515;GO:0005021;GO:0005070;GO:0042169;GO:0000287;GO:0003677;GO:0008022;GO:0001948;GO:0004722;GO:0019901;GO:0042609;GO:0042610;GO:0043548;GO:0051117;
6395_6396;9479	GO:0003682;GO:0003700;GO:0003713;GO:0004871;GO:0005198;GO:0008022;GO:0045294;GO:0045296;GO:0050681;GO:0008092;|GO:0004725;GO:0005198;GO:0005488;GO:0016787;
13571_13572;13571_13572	GO:0005198;GO:0005515;|GO:0005198;GO:0005515;
13394;13624_16872	GO:0004630;GO:0005515;GO:0016787;GO:0035091;|GO:0005351;GO:0005515;
4224_4225;1129	GO:0004385;GO:0004721;GO:0008022;GO:0008092;GO:0015459;GO:0019901;GO:0019902;|GO:0004842;GO:0005515;GO:0008270;GO:0016874;GO:0046872;
11369;1051_11369	GO:0003677;GO:0003886;GO:0008134;GO:0008168;GO:0008270;GO:0016564;GO:0016740;GO:0046872;GO:0005515;|GO:0003677;GO:0003886;GO:0008134;GO:0008168;GO:0008270;GO:0016564;GO:0016740;GO:0046872;
13970;84_85	GO:0003714;GO:0005215;GO:0005515;GO:0008017;|GO:0004672;GO:0005515;
84;964	GO:0005515;GO:0032266;GO:0005070;GO:0005154;GO:0043560;GO:0000166;GO:0004713;GO:0005524;GO:0016740;GO:0030145;GO:0042802;GO:0046872;GO:0005099;GO:0005102;GO:0019870;GO:0051020;GO:0003700;GO:0005085;GO:0008270;GO:0019992;GO:0030676;GO:0004435;GO:0005057;GO:0005509;GO:0016787;GO:0042169;GO:0001948;GO:0004722;GO:0008022;GO:0019901;GO:0042609;GO:0042610;GO:0043548;GO:0051117;GO:0000287;GO:0035014;GO:…
1_13967;85	GO:0003714;GO:0005215;GO:0005515;GO:0008017;|GO:0004672;GO:0005515;
1;84_85	GO:0003714;GO:0005215;GO:0005515;GO:0008017;|GO:0004672;GO:0005515;
812_1273_1274;660	GO:0003723;GO:0004439;GO:0016787;|GO:0005070;GO:0005089;GO:0005509;GO:0005515;
3492_11369;18137	GO:0003677;GO:0003886;GO:0005515;GO:0008168;GO:0008270;GO:0016740;GO:0046872;|GO:0008047;GO:0008270;GO:0016564;GO:0019899;GO:0046872;
18151;964	GO:0003723;GO:0004439;GO:0016787;|GO:0005070;GO:0005089;GO:0005509;GO:0005515;
9479_14150;14518	GO:0003779;GO:0005200;|GO:0004872;GO:0004971;GO:0005216;GO:0005234;GO:0015277;
4578_4579;4497_5400_13196	GO:0003779;GO:0005200;|GO:0004872;GO:0004971;GO:0005216;GO:0005234;GO:0015277;
30;15665	GO:0000166;GO:0004674;GO:0005351;GO:0005524;GO:0016740;GO:0042802;GO:0005057;GO:0005515;GO:0008270;GO:0019992;GO:0046872;GO:0004700;GO:0000287;GO:0004704;GO:0016563;GO:0042803;GO:0004697;GO:0008384;GO:0004713;GO:0004709;GO:0008656;GO:0002039;GO:0004696;GO:0051059;GO:0004676;GO:0003714;GO:0004672;GO:0004860;GO:0019901;|GO:0000166;GO:0004674;GO:0005351;GO:0005524;GO:0016740;GO:0042802;GO:0005515;
812_1274;964	GO:0003723;GO:0004439;GO:0016787;|GO:0005070;GO:0005089;GO:0005509;GO:0005515;
471_2123;3512	GO:0004630;GO:0005515;GO:0016787;GO:0035091;|GO:0005515;GO:0016301;GO:0016308;GO:0016740;
4225;618_4051_4052	GO:0004385;GO:0004721;GO:0008022;GO:0008092;GO:0015459;GO:0019901;GO:0019902;|GO:0004842;GO:0005515;GO:0008270;GO:0016874;GO:0046872;
240_1294_1295;5173_18862	GO:0000166;GO:0003725;GO:0004519;GO:0004525;GO:0005515;GO:0005524;GO:0008026;GO:0016787;|GO:0003743;GO:0005515;
1405;1405	GO:0003700;GO:0005515;GO:0043565;GO:0016563;GO:0019904;GO:0003702;GO:0016564;GO:0046982;GO:0003714;GO:0003705;GO:0008270;GO:0046872;|GO:0003705;GO:0005515;GO:0043565;GO:0003700;GO:0003704;GO:0003714;GO:0019904;GO:0016564;GO:0008270;GO:0046872;GO:0046982;GO:0003702;
3973_3978;13229	GO:0003700;GO:0003706;GO:0003707;GO:0003714;GO:0008270;GO:0043565;GO:0046872;GO:0003713;GO:0005496;GO:0005515;GO:0008289;GO:0030235;GO:0030284;GO:0004883;GO:0016563;GO:0004886;GO:0016439;GO:0004872;GO:0004882;GO:0005497;GO:0046983;GO:0005504;GO:0008047;GO:0016501;GO:0016564;GO:0046965;GO:0046982;GO:0003708;GO:0004887;|GO:0003677;GO:0003714;GO:0005112;GO:0005515;
3973_3978;13230	GO:0003700;GO:0003706;GO:0003707;GO:0003714;GO:0008270;GO:0043565;GO:0046872;GO:0003713;GO:0005496;GO:0005515;GO:0008289;GO:0030235;GO:0030284;GO:0004883;GO:0016563;GO:0004886;GO:0016439;GO:0004872;GO:0004882;GO:0005497;GO:0046983;GO:0005504;GO:0008047;GO:0016501;GO:0016564;GO:0046965;GO:0046982;GO:0003708;GO:0004887;|GO:0003677;GO:0003714;GO:0005112;GO:0005515;
3973_3978;13231	GO:0003700;GO:0003706;GO:0003707;GO:0003714;GO:0008270;GO:0043565;GO:0046872;GO:0003713;GO:0005496;GO:0005515;GO:0008289;GO:0030235;GO:0030284;GO:0004883;GO:0016563;GO:0004886;GO:0016439;GO:0004872;GO:0004882;GO:0005497;GO:0046983;GO:0005504;GO:0008047;GO:0016501;GO:0016564;GO:0046965;GO:0046982;GO:0003708;GO:0004887;|GO:0003677;GO:0003714;GO:0005112;GO:0005515;
3973_3978;13232	GO:0003700;GO:0003706;GO:0003707;GO:0003714;GO:0008270;GO:0043565;GO:0046872;GO:0003713;GO:0005496;GO:0005515;GO:0008289;GO:0030235;GO:0030284;GO:0004883;GO:0016563;GO:0004886;GO:0016439;GO:0004872;GO:0004882;GO:0005497;GO:0046983;GO:0005504;GO:0008047;GO:0016501;GO:0016564;GO:0046965;GO:0046982;GO:0003708;GO:0004887;|GO:0003677;GO:0003714;GO:0005112;GO:0005515;
3973_3978;13233	GO:0003700;GO:0003706;GO:0003707;GO:0003714;GO:0008270;GO:0043565;GO:0046872;GO:0003713;GO:0005496;GO:0005515;GO:0008289;GO:0030235;GO:0030284;GO:0004883;GO:0016563;GO:0004886;GO:0016439;GO:0004872;GO:0004882;GO:0005497;GO:0046983;GO:0005504;GO:0008047;GO:0016501;GO:0016564;GO:0046965;GO:0046982;GO:0003708;GO:0004887;|GO:0003677;GO:0003714;GO:0005112;GO:0005515;
4578;5400_14518	GO:0003779;GO:0005200;|GO:0004872;GO:0004971;GO:0005216;GO:0005234;GO:0015277;
3973_3978;13236	GO:0003700;GO:0003706;GO:0003707;GO:0003714;GO:0008270;GO:0043565;GO:0046872;GO:0003713;GO:0005496;GO:0005515;GO:0008289;GO:0030235;GO:0030284;GO:0004883;GO:0016563;GO:0004886;GO:0016439;GO:0004872;GO:0004882;GO:0005497;GO:0046983;GO:0005504;GO:0008047;GO:0016501;GO:0016564;GO:0046965;GO:0046982;GO:0003708;GO:0004887;|GO:0003677;GO:0003714;GO:0005112;GO:0005515;
30;649_937_6252	GO:0000166;GO:0000287;GO:0004872;GO:0005524;GO:0016361;GO:0016740;GO:0030145;GO:0046332;GO:0048184;GO:0048185;GO:0050431;GO:0004674;GO:0005351;GO:0042802;GO:0004682;GO:0047485;GO:0004701;GO:0008022;GO:0008047;GO:0008270;GO:0019899;GO:0019992;GO:0046872;GO:0005515;GO:0003714;GO:0046790;GO:0008384;GO:0004708;GO:0004713;GO:0004685;GO:0005509;GO:0005516;GO:0016563;|GO:0003700;GO:0003713;GO:0004402;GO…
30;649_937_6251	GO:0000166;GO:0000287;GO:0004872;GO:0005524;GO:0016361;GO:0016740;GO:0030145;GO:0046332;GO:0048184;GO:0048185;GO:0050431;GO:0004674;GO:0005351;GO:0042802;GO:0004682;GO:0047485;GO:0004701;GO:0008022;GO:0008047;GO:0008270;GO:0019899;GO:0019992;GO:0046872;GO:0005515;GO:0003714;GO:0046790;GO:0008384;GO:0004708;GO:0004713;GO:0004685;GO:0005509;GO:0005516;GO:0016563;|GO:0003700;GO:0003713;GO:0004402;GO…
108;3512_13462	GO:0004630;GO:0005515;GO:0016787;GO:0035091;|GO:0005515;GO:0016301;GO:0016308;GO:0016740;
108;3512_13463	GO:0004630;GO:0005515;GO:0016787;GO:0035091;|GO:0005515;GO:0016301;GO:0016308;GO:0016740;
108;3512_13464	GO:0004630;GO:0005515;GO:0016787;GO:0035091;|GO:0005515;GO:0016301;GO:0016308;GO:0016740;
239_1294_1295;5173_5174	GO:0000166;GO:0003725;GO:0004519;GO:0004525;GO:0005515;GO:0005524;GO:0008026;GO:0016787;|GO:0003743;GO:0005515;
68_1353;660	GO:0004722;GO:0004871;GO:0005506;GO:0005515;GO:0016787;GO:0030145;GO:0046872;|GO:0001786;GO:0005215;GO:0005544;
2531_6396;428_9479	GO:0003682;GO:0003700;GO:0003713;GO:0004871;GO:0005198;GO:0008022;GO:0045294;GO:0045296;GO:0050681;GO:0008092;|GO:0004725;GO:0005198;GO:0005488;GO:0016787;
13231;114	GO:0003677;GO:0003714;GO:0005112;GO:0005515;|GO:0003677;GO:0004407;GO:0008134;GO:0016564;GO:0016787;GO:0016566;GO:0008270;GO:0042826;GO:0003714;GO:0003700;GO:0019899;GO:0042802;
30_661;15369_15370	GO:0000166;GO:0004697;GO:0005509;GO:0005515;GO:0005524;GO:0008270;GO:0016740;GO:0019992;GO:0004674;GO:0004691;|GO:0005515;GO:0008201;
84_1400;902	GO:0005099;GO:0005102;GO:0019870;GO:0051020;|GO:0004842;GO:0005515;GO:0016874;
812;84_232_471	GO:0003723;GO:0004439;GO:0016787;|GO:0005070;GO:0005089;GO:0005509;GO:0005515;
14150;5400_14518	GO:0003779;GO:0005200;|GO:0004872;GO:0004971;GO:0005216;GO:0005234;GO:0015277;
114_530_9681_15623;114	GO:0004407;GO:0008134;GO:0016787;|GO:0003677;GO:0004407;GO:0008134;GO:0016564;GO:0016787;GO:0003714;GO:0016566;GO:0008270;GO:0042826;
6520;4564_4950	GO:0004261;GO:0008233;GO:0004252;GO:0008367;GO:0019955;GO:0042708;GO:0003803;GO:0005509;|GO:0004872;GO:0005319;GO:0005509;GO:0008034;
239_240_1295;5173_18862	GO:0000166;GO:0003725;GO:0004519;GO:0004525;GO:0005515;GO:0005524;GO:0008026;GO:0016787;|GO:0003743;GO:0005515;
11369;11369_15253	GO:0003677;GO:0003886;GO:0008134;GO:0008168;GO:0008270;GO:0016564;GO:0016740;GO:0046872;GO:0005515;|GO:0003677;GO:0003886;GO:0008134;GO:0008168;GO:0008270;GO:0016564;GO:0016740;GO:0046872;
812_1273_18151;124	GO:0003723;GO:0004439;GO:0016787;|GO:0005070;GO:0005089;GO:0005509;GO:0005515;
15168;6192	GO:0000166;GO:0005216;GO:0005224;GO:0005260;GO:0005515;GO:0005524;GO:0016887;GO:0030165;GO:0031404;|GO:0005452;GO:0005515;GO:0008510;GO:0015293;GO:0031402;
84;1178_3757	GO:0005070;GO:0005154;GO:0043560;GO:0000166;GO:0004713;GO:0005524;GO:0016740;GO:0030145;GO:0042802;GO:0046872;GO:0005515;GO:0003924;GO:0005158;GO:0005159;GO:0005525;GO:0005545;GO:0019903;GO:0035014;GO:0043125;GO:0043559;GO:0004435;GO:0005057;GO:0005509;GO:0016787;GO:0000287;GO:0003677;GO:0008022;GO:0042169;GO:0008270;GO:0005089;GO:0005102;GO:0008093;GO:0030159;GO:0004715;GO:0004385;GO:0004721;GO:…
62_63_64;4224	GO:0000166;GO:0000287;GO:0005388;GO:0005509;GO:0005516;GO:0005524;GO:0016787;GO:0016820;|GO:0004517;GO:0005506;GO:0005516;GO:0009055;GO:0010181;GO:0020037;GO:0046872;GO:0050660;GO:0050661;GO:0004385;GO:0005515;GO:0004721;GO:0008022;GO:0008092;GO:0015459;GO:0019901;GO:0019902;
30;108_13400	GO:0000166;GO:0004674;GO:0004682;GO:0005524;GO:0016740;GO:0047485;GO:0005351;GO:0042802;GO:0004697;GO:0005509;GO:0005515;GO:0008270;GO:0019992;GO:0004701;GO:0008022;GO:0008047;GO:0019899;GO:0046872;GO:0004700;GO:0004707;GO:0004708;GO:0008339;|GO:0003924;GO:0005515;GO:0005525;GO:0009055;GO:0035091;
4578_4579_14150;13196_14518	GO:0003779;GO:0005200;|GO:0004872;GO:0004971;GO:0005216;GO:0005234;GO:0015277;
84;471_2205_2206	GO:0005515;GO:0005070;GO:0005154;GO:0043560;GO:0003924;GO:0005158;GO:0005159;GO:0005525;GO:0005545;GO:0019903;GO:0035014;GO:0043125;GO:0043559;GO:0004435;GO:0005057;GO:0005509;GO:0016787;GO:0000166;GO:0004713;GO:0005524;GO:0016740;GO:0042169;GO:0005102;GO:0008093;GO:0030159;GO:0005085;GO:0005089;GO:0042802;GO:0008289;GO:0008415;GO:0004672;GO:0008092;GO:0019899;GO:0003700;GO:0008270;GO:0019992;GO:…
84;471_2205_2207	GO:0005515;GO:0005070;GO:0005154;GO:0043560;GO:0003924;GO:0005158;GO:0005159;GO:0005525;GO:0005545;GO:0019903;GO:0035014;GO:0043125;GO:0043559;GO:0004435;GO:0005057;GO:0005509;GO:0016787;GO:0000166;GO:0004713;GO:0005524;GO:0016740;GO:0042169;GO:0005102;GO:0008093;GO:0030159;GO:0005085;GO:0005089;GO:0042802;GO:0008289;GO:0008415;GO:0004672;GO:0008092;GO:0019899;GO:0003700;GO:0008270;GO:0019992;GO:…
6395_6396;428_4578_9479	GO:0003682;GO:0003700;GO:0003713;GO:0004871;GO:0005198;GO:0008022;GO:0045294;GO:0045296;GO:0050681;GO:0008092;|GO:0004725;GO:0005198;GO:0005488;GO:0016787;
63_19051;1405_4361	GO:0000287;GO:0004725;GO:0016787;|GO:0003700;GO:0005515;GO:0043565;
6831;6520	GO:0004867;GO:0005179;GO:0031702;GO:0031703;GO:0005515;GO:0008201;GO:0002020;GO:0008243;GO:0032190;|GO:0004261;GO:0008233;GO:0004293;GO:0004283;GO:0005509;GO:0005515;GO:0004263;GO:0004252;GO:0008125;GO:0008367;GO:0019955;GO:0042708;GO:0003808;GO:0008243;GO:0003804;GO:0003807;GO:0004295;GO:0003677;GO:0004040;GO:0004284;GO:0005507;GO:0005537;GO:0008144;GO:0008270;GO:0042806;GO:0003803;GO:0003805;GO…
2126;3512_13462_13463	GO:0004630;GO:0005515;GO:0016787;GO:0035091;|GO:0005515;GO:0016301;GO:0016308;GO:0016740;
2126;3512_13462_13464	GO:0004630;GO:0005515;GO:0016787;GO:0035091;|GO:0005515;GO:0016301;GO:0016308;GO:0016740;
6933;289_4090_4091	GO:0003677;GO:0003950;GO:0008270;GO:0016757;GO:0042802;GO:0046872;GO:0051287;GO:0005515;|GO:0003677;GO:0003950;GO:0008270;GO:0016757;GO:0042802;GO:0046872;GO:0051287;
4578_9479_14150;14518	GO:0003779;GO:0005200;|GO:0004872;GO:0004971;GO:0005216;GO:0005234;GO:0015277;
927;619_4224_4225	GO:0000175;GO:0003723;GO:0004527;GO:0005515;GO:0016787;|GO:0005515;
1273;14837	GO:0003723;GO:0004439;GO:0016787;|GO:0005070;GO:0005089;GO:0005509;GO:0005515;
1273;14836	GO:0003723;GO:0004439;GO:0016787;|GO:0005070;GO:0005089;GO:0005509;GO:0005515;
1273;14835	GO:0003723;GO:0004439;GO:0016787;|GO:0005070;GO:0005089;GO:0005509;GO:0005515;
1273;14834	GO:0003723;GO:0004439;GO:0016787;|GO:0005070;GO:0005089;GO:0005509;GO:0005515;
3492_15261;15261	GO:0003677;GO:0003886;GO:0005515;GO:0008168;GO:0008270;GO:0016740;GO:0046872;|GO:0008047;GO:0008270;GO:0016564;GO:0019899;GO:0046872;
1353_14768;4223	GO:0004722;GO:0004871;GO:0005506;GO:0005515;GO:0016787;GO:0030145;GO:0046872;|GO:0001786;GO:0005215;GO:0005544;
3973;4193_4589	GO:0003700;GO:0005496;GO:0005515;GO:0008270;GO:0008289;GO:0030235;GO:0030284;GO:0043565;GO:0046872;GO:0003707;GO:0016563;GO:0003708;GO:0008434;GO:0003713;GO:0016564;GO:0003714;GO:0004882;GO:0003706;GO:0004886;GO:0016439;GO:0004887;GO:0004872;GO:0005497;GO:0046983;GO:0003705;|GO:0003700;GO:0003706;GO:0003707;GO:0003713;GO:0004886;GO:0005496;GO:0005515;GO:0008270;GO:0016439;GO:0043565;GO:0046872;GO…
6753_13447;30	GO:0004872;GO:0008067;|GO:0000166;GO:0004697;GO:0005509;GO:0005515;GO:0005524;GO:0008270;GO:0016740;GO:0019992;GO:0004699;GO:0004871;GO:0046872;GO:0004674;GO:0004701;GO:0008022;GO:0008047;GO:0019899;GO:0004700;GO:0000287;
442;441_442_443	GO:0004748;|GO:0004748;
4089;4089_4090	GO:0003677;GO:0003950;GO:0008270;GO:0016757;GO:0042802;GO:0046872;GO:0051287;|GO:0003677;GO:0003950;GO:0008270;GO:0016757;GO:0042802;GO:0046872;GO:0051287;GO:0005515;
4089;4089_4091	GO:0003677;GO:0003950;GO:0008270;GO:0016757;GO:0042802;GO:0046872;GO:0051287;GO:0005515;|GO:0003677;GO:0003950;GO:0008270;GO:0016757;GO:0042802;GO:0046872;GO:0051287;
108;3512_13462_13464	GO:0004630;GO:0005515;GO:0016787;GO:0035091;|GO:0005515;GO:0016301;GO:0016308;GO:0016740;
108;3512_13462_13463	GO:0004630;GO:0005515;GO:0016787;GO:0035091;|GO:0005515;GO:0016301;GO:0016308;GO:0016740;
279_1353;660	GO:0004722;GO:0004871;GO:0005506;GO:0005515;GO:0016787;GO:0030145;GO:0046872;|GO:0001786;GO:0005215;GO:0005544;
4497_6753_13447;659_661	GO:0004872;GO:0008067;|GO:0000166;GO:0004697;GO:0005509;GO:0005515;GO:0005524;GO:0008270;GO:0016740;GO:0019992;GO:0004699;GO:0004871;GO:0046872;GO:0004674;GO:0004701;GO:0008022;GO:0008047;GO:0019899;GO:0004700;GO:0000287;
30;108_13399	GO:0000166;GO:0004674;GO:0004682;GO:0005524;GO:0016740;GO:0047485;GO:0005351;GO:0042802;GO:0004697;GO:0005509;GO:0005515;GO:0008270;GO:0019992;GO:0004701;GO:0008022;GO:0008047;GO:0019899;GO:0046872;GO:0004700;GO:0004707;GO:0004708;GO:0008339;|GO:0003924;GO:0005515;GO:0005525;GO:0009055;GO:0035091;
812_1273_1274;471	GO:0003723;GO:0004439;GO:0016787;|GO:0005070;GO:0005089;GO:0005509;GO:0005515;
2126;13463_13464	GO:0004630;GO:0005515;GO:0016787;GO:0035091;|GO:0005515;GO:0016301;GO:0016308;GO:0016740;
812_1273_18151;232	GO:0003723;GO:0004439;GO:0016787;|GO:0005070;GO:0005089;GO:0005509;GO:0005515;
1;9479	GO:0003682;GO:0003700;GO:0003713;GO:0004871;GO:0005198;GO:0008022;GO:0045294;GO:0045296;GO:0050681;GO:0008092;|GO:0004725;GO:0005198;GO:0005488;GO:0016787;
4578_4579_9479_14150;4497_5400_13196_14518	GO:0003779;GO:0005200;|GO:0004872;GO:0004971;GO:0005216;GO:0005234;GO:0015277;
4579_9479_14150;4497_13196_14518	GO:0003779;GO:0005200;|GO:0004872;GO:0004971;GO:0005216;GO:0005234;GO:0015277;
4588;902_1361	GO:0005216;GO:0005515;GO:0015280;GO:0031402;|GO:0004842;GO:0005515;GO:0016874;
4391;1740_16340_16341	GO:0005515;GO:0008234;GO:0030693;GO:0008047;|GO:0003700;GO:0003702;GO:0008134;GO:0043565;
1273;84_232_471	GO:0003723;GO:0004439;GO:0016787;|GO:0005070;GO:0005089;GO:0005509;GO:0005515;
30;5007	GO:0000166;GO:0004693;GO:0005515;GO:0005524;GO:0016740;GO:0005176;GO:0030549;GO:0043125;GO:0050321;GO:0004699;GO:0004871;GO:0008270;GO:0019992;GO:0046872;GO:0004674;GO:0005057;GO:0001784;GO:0004707;GO:0004705;GO:0004697;GO:0005509;GO:0000287;GO:0004700;GO:0004701;GO:0008022;GO:0008047;GO:0019899;GO:0005351;GO:0042802;GO:0004708;GO:0008339;GO:0004691;GO:0005516;|GO:0005200;GO:0005515;GO:0005198;GO…
15037;5924	GO:0003813;GO:0008233;|GO:0004866;GO:0005102;
279_1353_14768;4223	GO:0004722;GO:0004871;GO:0005506;GO:0005515;GO:0016787;GO:0030145;GO:0046872;|GO:0001786;GO:0005215;GO:0005544;
1273;84_124	GO:0003723;GO:0004439;GO:0016787;|GO:0005070;GO:0005089;GO:0005509;GO:0005515;
3978_4193;13081	GO:0003700;GO:0003706;GO:0003707;GO:0003713;GO:0004886;GO:0005496;GO:0005515;GO:0008270;GO:0016439;GO:0043565;GO:0046872;GO:0008289;GO:0003705;GO:0004887;|GO:0003700;GO:0003713;GO:0004402;GO:0005516;GO:0008168;GO:0043565;
3978_4193;13082	GO:0003700;GO:0003706;GO:0003707;GO:0003713;GO:0004886;GO:0005496;GO:0005515;GO:0008270;GO:0016439;GO:0043565;GO:0046872;GO:0008289;GO:0003705;GO:0004887;|GO:0003700;GO:0003713;GO:0004402;GO:0005516;GO:0008168;GO:0043565;
1400_13747;428	GO:0000166;GO:0001948;GO:0004713;GO:0004722;GO:0005524;GO:0008022;GO:0016740;GO:0019901;GO:0042169;GO:0042609;GO:0042610;GO:0043548;GO:0051117;|GO:0005001;GO:0016787;GO:0019901;GO:0004726;GO:0005515;GO:0004872;
1;13247_13248_13249	GO:0003714;GO:0005215;GO:0005515;GO:0008017;|GO:0003690;GO:0003700;GO:0003702;GO:0008022;GO:0008270;GO:0016563;GO:0042803;GO:0043565;GO:0046872;
759_2123;13462	GO:0004630;GO:0005515;GO:0016787;GO:0035091;|GO:0005515;GO:0016301;GO:0016308;GO:0016740;
759_2123;13463	GO:0004630;GO:0005515;GO:0016787;GO:0035091;|GO:0005515;GO:0016301;GO:0016308;GO:0016740;
759_2123;13464	GO:0004630;GO:0005515;GO:0016787;GO:0035091;|GO:0005515;GO:0016301;GO:0016308;GO:0016740;
759_2123;13465	GO:0004630;GO:0005515;GO:0016787;GO:0035091;|GO:0005515;GO:0016301;GO:0016308;GO:0016740;
4391;16340_16341	GO:0005515;GO:0008234;GO:0030693;GO:0008047;|GO:0003700;GO:0003702;GO:0008134;GO:0043565;
239_240_1294;5174_18862	GO:0000166;GO:0003725;GO:0004519;GO:0004525;GO:0005515;GO:0005524;GO:0008026;GO:0016787;|GO:0003743;GO:0005515;
4579_9479_14150;5400_13196_14518	GO:0003779;GO:0005200;|GO:0004872;GO:0004971;GO:0005216;GO:0005234;GO:0015277;
2262;636	GO:0003677;GO:0005215;GO:0005515;GO:0008270;GO:0046872;|GO:0001716;GO:0003682;GO:0004674;GO:0005487;GO:0005515;GO:0017056;GO:0030159;GO:0030528;GO:0042169;GO:0043130;GO:0046966;
3956;84_92_1400	GO:0000166;GO:0004714;GO:0004872;GO:0005524;GO:0016740;GO:0004713;GO:0030145;GO:0042802;GO:0046872;GO:0005010;GO:0005520;GO:0043548;GO:0043560;GO:0004716;GO:0005009;GO:0005066;GO:0042169;GO:0043559;GO:0051425;GO:0004718;GO:0005102;GO:0001948;GO:0004722;GO:0008022;GO:0019901;GO:0042609;GO:0042610;GO:0051117;GO:0005011;GO:0005515;GO:0005008;GO:0005020;GO:0005021;GO:0005509;GO:0004715;GO:0005070;GO:…
18151;660	GO:0003723;GO:0004439;GO:0016787;|GO:0005070;GO:0005089;GO:0005509;GO:0005515;
13341;3978	GO:0003700;GO:0004872;GO:0004882;GO:0005497;GO:0008270;GO:0008289;GO:0043565;GO:0046872;GO:0046983;|GO:0003700;GO:0005496;GO:0005515;GO:0008270;GO:0008289;GO:0030235;GO:0030284;GO:0043565;GO:0046872;GO:0004883;GO:0003707;GO:0003713;GO:0004872;GO:0004882;GO:0005497;GO:0046983;GO:0016564;GO:0042803;GO:0042826;GO:0003714;GO:0003706;GO:0003723;GO:0017163;GO:0032448;
926;1164	GO:0000175;GO:0003723;GO:0004527;GO:0005515;GO:0016787;|GO:0000175;GO:0003723;GO:0004527;GO:0005515;GO:0008312;GO:0016787;
6520;1148	GO:0004261;GO:0008233;GO:0004283;GO:0005509;GO:0005515;GO:0003808;GO:0004252;GO:0008367;GO:0019955;GO:0042708;GO:0003804;GO:0003809;GO:0005102;|GO:0005507;GO:0005509;GO:0016491;GO:0004322;GO:0005375;GO:0046872;
4193;3973_3978	GO:0003700;GO:0003707;GO:0005515;GO:0008270;GO:0016563;GO:0043565;GO:0046872;GO:0003708;GO:0003706;GO:0003713;GO:0004886;GO:0005496;GO:0016439;GO:0003714;GO:0008289;GO:0030235;GO:0030284;GO:0005504;GO:0008047;GO:0016501;GO:0016564;GO:0046965;GO:0046982;GO:0008434;GO:0004887;GO:0003723;GO:0017163;GO:0032448;|GO:0003700;GO:0003707;GO:0005515;GO:0008270;GO:0016563;GO:0043565;GO:0046872;GO:0003706;GO…
11369;3253_6665	GO:0003677;GO:0003886;GO:0008134;GO:0008168;GO:0008270;GO:0016564;GO:0016740;GO:0046872;GO:0005515;|GO:0003682;GO:0005515;GO:0008270;GO:0008757;GO:0016740;GO:0046974;
108_759;13463_13464	GO:0004630;GO:0005515;GO:0016787;GO:0035091;|GO:0005515;GO:0016301;GO:0016308;GO:0016740;
108_471;13624_16872	GO:0004630;GO:0005515;GO:0016787;GO:0035091;|GO:0005351;GO:0005515;
812_1274;660	GO:0003723;GO:0004439;GO:0016787;|GO:0005070;GO:0005089;GO:0005509;GO:0005515;
17590;12379	GO:0003677;GO:0005215;GO:0005515;GO:0008270;GO:0046872;|GO:0001716;GO:0003682;GO:0004674;GO:0005487;GO:0005515;GO:0017056;GO:0030159;GO:0030528;GO:0042169;GO:0043130;GO:0046966;
14061;1400	GO:0004871;GO:0005509;GO:0005515;GO:0008270;GO:0016874;|GO:0005070;GO:0005154;GO:0043560;GO:0000166;GO:0004713;GO:0005524;GO:0016740;GO:0030145;GO:0042802;GO:0046872;GO:0003700;GO:0005085;GO:0005515;GO:0008270;GO:0019992;GO:0030676;GO:0003924;GO:0005158;GO:0005159;GO:0005525;GO:0005545;GO:0019903;GO:0035014;GO:0043125;GO:0043559;GO:0004715;GO:0004716;GO:0005178;GO:0005102;GO:0008093;GO:0030159;GO…
428;428	GO:0005001;GO:0016787;GO:0019901;GO:0004872;GO:0005515;|GO:0005001;GO:0016787;GO:0019901;GO:0004872;GO:0005515;
16624;30	GO:0000166;GO:0004674;GO:0004700;GO:0005515;GO:0005524;GO:0008270;GO:0016740;GO:0019992;GO:0046872;|GO:0000166;GO:0004674;GO:0004705;GO:0004707;GO:0005515;GO:0005524;GO:0016740;GO:0004700;GO:0008270;GO:0019992;GO:0046872;GO:0004697;
471_759_2123;13463_13464	GO:0004630;GO:0005515;GO:0016787;GO:0035091;|GO:0005515;GO:0016301;GO:0016308;GO:0016740;
108_471;659_661	GO:0004630;GO:0005515;GO:0016787;GO:0035091;|GO:0000166;GO:0004697;GO:0005509;GO:0005515;GO:0005524;GO:0008270;GO:0016740;GO:0019992;GO:0004674;GO:0004701;GO:0008022;GO:0008047;GO:0019899;GO:0046872;
1273;84_232	GO:0003723;GO:0004439;GO:0016787;|GO:0005070;GO:0005089;GO:0005509;GO:0005515;
13572;2531_13571_13572	GO:0005198;GO:0005515;|GO:0005198;GO:0005515;
2399;4193	GO:0000166;GO:0004867;GO:0005515;GO:0005524;GO:0008289;GO:0008429;|GO:0003700;GO:0003707;GO:0005504;GO:0008047;GO:0008270;GO:0016501;GO:0016564;GO:0043565;GO:0046872;GO:0046965;GO:0046982;
4224_4225;13196	GO:0004385;GO:0005515;GO:0004721;GO:0008022;GO:0008092;GO:0015459;GO:0019901;GO:0019902;|GO:0004872;GO:0005216;GO:0005234;GO:0015277;GO:0000287;GO:0004972;GO:0005509;GO:0005515;GO:0004971;GO:0005261;GO:0004970;
30;84_13399_13400	GO:0000166;GO:0004674;GO:0004682;GO:0005524;GO:0016740;GO:0047485;GO:0005351;GO:0042802;GO:0004697;GO:0005509;GO:0005515;GO:0008270;GO:0019992;GO:0004701;GO:0008022;GO:0008047;GO:0019899;GO:0046872;GO:0004700;GO:0004707;GO:0004708;GO:0008339;|GO:0003924;GO:0005515;GO:0005525;GO:0009055;GO:0035091;
240_1294;5173_18862	GO:0000166;GO:0003725;GO:0004519;GO:0004525;GO:0005515;GO:0005524;GO:0008026;GO:0016787;|GO:0003743;GO:0005515;
4579_9479;14518	GO:0003779;GO:0005200;|GO:0004872;GO:0004971;GO:0005216;GO:0005234;GO:0015277;
3923;3963_3964	GO:0005198;GO:0005509;|GO:0003756;GO:0004656;GO:0005515;GO:0016853;
108_471_759;16872	GO:0004630;GO:0005515;GO:0016787;GO:0035091;|GO:0005351;GO:0005515;
2123;13462	GO:0004630;GO:0005515;GO:0016787;GO:0035091;|GO:0005515;GO:0016301;GO:0016308;GO:0016740;
2123;13463	GO:0004630;GO:0005515;GO:0016787;GO:0035091;|GO:0005515;GO:0016301;GO:0016308;GO:0016740;
2123;13464	GO:0004630;GO:0005515;GO:0016787;GO:0035091;|GO:0005515;GO:0016301;GO:0016308;GO:0016740;
2123;13465	GO:0004630;GO:0005515;GO:0016787;GO:0035091;|GO:0005515;GO:0016301;GO:0016308;GO:0016740;
4090;4089_4090	GO:0003677;GO:0003950;GO:0008270;GO:0016757;GO:0042802;GO:0046872;GO:0051287;|GO:0003677;GO:0003950;GO:0008270;GO:0016757;GO:0042802;GO:0046872;GO:0051287;GO:0005515;
4090;4089_4091	GO:0003677;GO:0003950;GO:0008270;GO:0016757;GO:0042802;GO:0046872;GO:0051287;GO:0005515;|GO:0003677;GO:0003950;GO:0008270;GO:0016757;GO:0042802;GO:0046872;GO:0051287;
246;108	GO:0003924;GO:0004871;|GO:0032266;GO:0008565;GO:0008289;GO:0035091;GO:0005485;GO:0005515;
3492_11369_15261;18137	GO:0003677;GO:0003886;GO:0005515;GO:0008168;GO:0008270;GO:0016740;GO:0046872;|GO:0008047;GO:0008270;GO:0016564;GO:0019899;GO:0046872;
471_661_15665;3973_3978	GO:0000166;GO:0004674;GO:0005351;GO:0005524;GO:0016740;GO:0042802;|GO:0003700;GO:0005496;GO:0005515;GO:0008270;GO:0008289;GO:0030235;GO:0030284;GO:0043565;GO:0046872;GO:0003707;GO:0004872;GO:0004882;GO:0005497;GO:0046983;
30;916_13376_13377	GO:0000166;GO:0004693;GO:0005515;GO:0005524;GO:0016740;GO:0004674;GO:0004691;|GO:0005216;GO:0005220;GO:0005262;GO:0005509;GO:0005515;GO:0008095;GO:0015085;
30;8998	GO:0000166;GO:0000287;GO:0004872;GO:0005524;GO:0016361;GO:0016740;GO:0030145;GO:0046332;GO:0048184;GO:0048185;GO:0050431;GO:0004674;GO:0005351;GO:0042802;GO:0004682;GO:0047485;GO:0004701;GO:0008022;GO:0008047;GO:0008270;GO:0019899;GO:0019992;GO:0046872;GO:0005515;GO:0003714;GO:0046790;GO:0008384;GO:0004708;GO:0004713;GO:0004685;GO:0005509;GO:0005516;GO:0016563;|GO:0003700;GO:0003713;GO:0004402;GO…
30;8997	GO:0000166;GO:0000287;GO:0004872;GO:0005524;GO:0016361;GO:0016740;GO:0030145;GO:0046332;GO:0048184;GO:0048185;GO:0050431;GO:0004674;GO:0005351;GO:0042802;GO:0004682;GO:0047485;GO:0004701;GO:0008022;GO:0008047;GO:0008270;GO:0019899;GO:0019992;GO:0046872;GO:0005515;GO:0003714;GO:0046790;GO:0008384;GO:0004708;GO:0004713;GO:0004685;GO:0005509;GO:0005516;GO:0016563;|GO:0003700;GO:0003713;GO:0004402;GO…
3956_13747;28	GO:0000166;GO:0001948;GO:0004713;GO:0004722;GO:0005524;GO:0008022;GO:0016740;GO:0019901;GO:0042169;GO:0042609;GO:0042610;GO:0043548;GO:0051117;|GO:0008139;GO:0031625;GO:0051059;
812_1273_18151;471	GO:0003723;GO:0004439;GO:0016787;|GO:0005070;GO:0005089;GO:0005509;GO:0005515;
15168;9963	GO:0000166;GO:0005216;GO:0005224;GO:0005260;GO:0005515;GO:0005524;GO:0016887;GO:0030165;GO:0031404;|GO:0005452;GO:0005515;GO:0008510;GO:0015293;GO:0031402;
4225;15676	GO:0004385;GO:0004721;GO:0008022;GO:0008092;GO:0015459;GO:0019901;GO:0019902;|GO:0004842;GO:0005515;GO:0008270;GO:0016874;GO:0046872;
4225;15677	GO:0004385;GO:0004721;GO:0008022;GO:0008092;GO:0015459;GO:0019901;GO:0019902;|GO:0004842;GO:0005515;GO:0008270;GO:0016874;GO:0046872;
4225;15678	GO:0004385;GO:0004721;GO:0008022;GO:0008092;GO:0015459;GO:0019901;GO:0019902;|GO:0004842;GO:0005515;GO:0008270;GO:0016874;GO:0046872;
13970;85	GO:0003714;GO:0005215;GO:0005515;GO:0008017;|GO:0004672;GO:0005515;
14150;4497_5400_14518	GO:0003779;GO:0005200;|GO:0004872;GO:0004971;GO:0005216;GO:0005234;GO:0015277;
4193_4589_17137;14310	GO:0003700;GO:0003706;GO:0003707;GO:0003723;GO:0005515;GO:0017163;GO:0032448;GO:0043565;|GO:0003700;GO:0005496;GO:0005515;GO:0008270;GO:0008289;GO:0030235;GO:0030284;GO:0043565;GO:0046872;
4193_4589_17137;14311	GO:0003700;GO:0003706;GO:0003707;GO:0003723;GO:0005515;GO:0017163;GO:0032448;GO:0043565;|GO:0003700;GO:0005496;GO:0005515;GO:0008270;GO:0008289;GO:0030235;GO:0030284;GO:0043565;GO:0046872;
1212;428	GO:0000166;GO:0004714;GO:0004872;GO:0005524;GO:0016740;GO:0004900;GO:0005515;GO:0004896;GO:0004912;GO:0004914;GO:0005010;GO:0005520;GO:0043548;GO:0043560;GO:0004716;GO:0005009;GO:0005066;GO:0042169;GO:0043559;GO:0051425;GO:0004923;GO:0005001;GO:0016787;GO:0019901;GO:0004925;GO:0042803;GO:0042978;GO:0005003;GO:0004915;GO:0004924;GO:0004903;|GO:0004726;GO:0005515;GO:0016787;GO:0004725;GO:0005001;GO…
1_2531_6395;24	GO:0003682;GO:0003700;GO:0003713;GO:0004871;GO:0005198;GO:0008022;GO:0045294;GO:0045296;GO:0050681;GO:0008092;|GO:0005515;GO:0016874;
4225;1129_4051_4052	GO:0004385;GO:0004721;GO:0008022;GO:0008092;GO:0015459;GO:0019901;GO:0019902;|GO:0004842;GO:0005515;GO:0008270;GO:0016874;GO:0046872;
2125;3512_13462_13463_13464	GO:0004630;GO:0005515;GO:0016787;GO:0035091;|GO:0005515;GO:0016301;GO:0016308;GO:0016740;
1274_18151;124_232_471	GO:0003723;GO:0004439;GO:0016787;|GO:0005070;GO:0005089;GO:0005509;GO:0005515;
812_1273_1274;124_232_471	GO:0003723;GO:0004439;GO:0016787;|GO:0005070;GO:0005089;GO:0005509;GO:0005515;
3973;3973_13318	GO:0003700;GO:0003707;GO:0004887;GO:0008270;GO:0043565;GO:0046872;GO:0003706;GO:0003713;GO:0005496;GO:0005515;GO:0008289;GO:0030235;GO:0030284;GO:0004886;GO:0016439;GO:0016564;GO:0042803;GO:0042826;GO:0003708;GO:0003714;GO:0004883;GO:0004872;GO:0004882;GO:0005497;GO:0046983;|GO:0003700;GO:0005496;GO:0005515;GO:0008270;GO:0008289;GO:0030235;GO:0030284;GO:0043565;GO:0046872;GO:0004883;GO:0003707;GO…
759_2123;659_661	GO:0004630;GO:0005515;GO:0016787;GO:0035091;|GO:0000166;GO:0004697;GO:0005509;GO:0005515;GO:0005524;GO:0008270;GO:0016740;GO:0019992;GO:0004674;GO:0004701;GO:0008022;GO:0008047;GO:0019899;GO:0046872;
759_2123;13624	GO:0004630;GO:0005515;GO:0016787;GO:0035091;|GO:0005351;GO:0005515;
18151;84_124_471	GO:0003723;GO:0004439;GO:0016787;|GO:0005070;GO:0005089;GO:0005509;GO:0005515;
19051;1405	GO:0000287;GO:0004725;GO:0016787;|GO:0003700;GO:0005515;GO:0043565;
378_14374;80	GO:0008022;GO:0008134;GO:0016491;GO:0016616;GO:0048037;GO:0051287;|GO:0003700;GO:0003713;GO:0003714;GO:0008270;GO:0043565;GO:0046872;GO:0003677;GO:0003702;GO:0005515;
4578_4579_9479;14518	GO:0003779;GO:0005200;|GO:0004872;GO:0004971;GO:0005216;GO:0005234;GO:0015277;
13395;659	GO:0004630;GO:0005515;GO:0016787;GO:0035091;|GO:0000166;GO:0004697;GO:0005509;GO:0005515;GO:0005524;GO:0008270;GO:0016740;GO:0019992;GO:0004674;GO:0004701;GO:0008022;GO:0008047;GO:0019899;GO:0046872;
13395;661	GO:0004630;GO:0005515;GO:0016787;GO:0035091;|GO:0000166;GO:0004697;GO:0005509;GO:0005515;GO:0005524;GO:0008270;GO:0016740;GO:0019992;GO:0004674;GO:0004701;GO:0008022;GO:0008047;GO:0019899;GO:0046872;
4089_4090;4090_4091	GO:0003677;GO:0003950;GO:0008270;GO:0016757;GO:0042802;GO:0046872;GO:0051287;GO:0005515;|GO:0003677;GO:0003950;GO:0008270;GO:0016757;GO:0042802;GO:0046872;GO:0051287;
13448;659_661	GO:0004872;GO:0008067;|GO:0000166;GO:0004697;GO:0005509;GO:0005515;GO:0005524;GO:0008270;GO:0016740;GO:0019992;GO:0004699;GO:0004871;GO:0046872;GO:0004674;GO:0004701;GO:0008022;GO:0008047;GO:0019899;GO:0004700;GO:0000287;
15413;15413_15414_15869	GO:0003677;GO:0003702;GO:0003705;GO:0005515;GO:0030528;GO:0016564;|GO:0003677;GO:0003702;GO:0003705;GO:0016564;
4579;5400_13196	GO:0003779;GO:0005200;|GO:0004872;GO:0004971;GO:0005216;GO:0005234;GO:0015277;
2123;13624_16872	GO:0004630;GO:0005515;GO:0016787;GO:0035091;|GO:0005351;GO:0005515;
18151;471	GO:0003723;GO:0004439;GO:0016787;|GO:0005070;GO:0005089;GO:0005509;GO:0005515;
926;1164_1165_17585	GO:0000175;GO:0003723;GO:0004527;GO:0005515;GO:0016787;|GO:0000175;GO:0004527;GO:0005515;GO:0008312;GO:0016787;
13449;659_661	GO:0004872;GO:0008067;|GO:0000166;GO:0004697;GO:0005509;GO:0005515;GO:0005524;GO:0008270;GO:0016740;GO:0019992;GO:0004699;GO:0004871;GO:0046872;GO:0004674;GO:0004701;GO:0008022;GO:0008047;GO:0019899;GO:0004700;GO:0000287;
239_240_1295;5173_5174_18862	GO:0000166;GO:0003725;GO:0004519;GO:0004525;GO:0005515;GO:0005524;GO:0008026;GO:0016787;|GO:0003743;GO:0005515;
812_1273_1274_18151;84_124_232_471	GO:0003723;GO:0004439;GO:0016787;|GO:0005070;GO:0005089;GO:0005509;GO:0005515;
6395_6396;428_4578	GO:0003682;GO:0003700;GO:0003713;GO:0004871;GO:0005198;GO:0008022;GO:0045294;GO:0045296;GO:0050681;GO:0008092;|GO:0004725;GO:0005198;GO:0005488;GO:0016787;
812_1274;471	GO:0003723;GO:0004439;GO:0016787;|GO:0005070;GO:0005089;GO:0005509;GO:0005515;
926;619	GO:0000175;GO:0003723;GO:0004527;GO:0005515;GO:0016787;|GO:0005515;
84;10019_10020_14097	GO:0005070;GO:0005154;GO:0043560;GO:0005099;GO:0005102;GO:0019870;GO:0051020;GO:0005515;GO:0042169;GO:0045309;GO:0003924;GO:0005158;GO:0005159;GO:0005525;GO:0005545;GO:0019903;GO:0035014;GO:0043125;GO:0043559;GO:0004435;GO:0005057;GO:0005509;GO:0016787;GO:0000166;GO:0004713;GO:0005524;GO:0016740;GO:0009055;GO:0035091;|GO:0003779;GO:0003824;GO:0005215;GO:0005524;
84;10019_10020_14098	GO:0005070;GO:0005154;GO:0043560;GO:0005099;GO:0005102;GO:0019870;GO:0051020;GO:0005515;GO:0042169;GO:0045309;GO:0003924;GO:0005158;GO:0005159;GO:0005525;GO:0005545;GO:0019903;GO:0035014;GO:0043125;GO:0043559;GO:0004435;GO:0005057;GO:0005509;GO:0016787;GO:0000166;GO:0004713;GO:0005524;GO:0016740;GO:0009055;GO:0035091;|GO:0003779;GO:0003824;GO:0005215;GO:0005524;
18866;5174_18862	GO:0000166;GO:0003725;GO:0004519;GO:0004525;GO:0005515;GO:0005524;GO:0008026;GO:0016787;|GO:0003743;GO:0005515;
926_927;996_3094	GO:0000175;GO:0003723;GO:0004527;GO:0005515;GO:0016787;|GO:0003723;GO:0004527;GO:0004540;GO:0016219;GO:0016787;
1294_1295;5173_18862	GO:0000166;GO:0003725;GO:0004519;GO:0004525;GO:0005515;GO:0005524;GO:0008026;GO:0016787;|GO:0003743;GO:0005515;
3973_3978;13747	GO:0003700;GO:0005496;GO:0005515;GO:0008270;GO:0008289;GO:0030235;GO:0030284;GO:0043565;GO:0046872;|GO:0000166;GO:0001948;GO:0004713;GO:0004722;GO:0005524;GO:0008022;GO:0016740;GO:0019901;GO:0042169;GO:0042609;GO:0042610;GO:0043548;GO:0051117;
9479;13196_14518	GO:0003779;GO:0005200;|GO:0004872;GO:0004971;GO:0005216;GO:0005234;GO:0015277;
6520;3936_4564_4950	GO:0004261;GO:0008233;GO:0004252;GO:0008367;GO:0019955;GO:0042708;GO:0003803;GO:0005509;|GO:0004872;GO:0005319;GO:0005509;GO:0008034;
927;619_4224_4634	GO:0000175;GO:0003723;GO:0004527;GO:0005515;GO:0016787;|GO:0005515;
84_170;1949	GO:0003779;GO:0005070;GO:0008270;GO:0015075;GO:0046872;|GO:0000166;GO:0008603;GO:0030552;
1273;84_471	GO:0003723;GO:0004439;GO:0016787;|GO:0005070;GO:0005089;GO:0005509;GO:0005515;
18151;14834	GO:0003723;GO:0004439;GO:0016787;|GO:0005070;GO:0005089;GO:0005509;GO:0005515;
18151;14835	GO:0003723;GO:0004439;GO:0016787;|GO:0005070;GO:0005089;GO:0005509;GO:0005515;
18151;14836	GO:0003723;GO:0004439;GO:0016787;|GO:0005070;GO:0005089;GO:0005509;GO:0005515;
18151;14837	GO:0003723;GO:0004439;GO:0016787;|GO:0005070;GO:0005089;GO:0005509;GO:0005515;
4578_4579;5400_13196	GO:0003779;GO:0005200;|GO:0004872;GO:0004971;GO:0005216;GO:0005234;GO:0015277;
2123;13624	GO:0004630;GO:0005515;GO:0016787;GO:0035091;|GO:0005351;GO:0005515;
79;4224	GO:0000166;GO:0000287;GO:0005388;GO:0005509;GO:0005516;GO:0005524;GO:0016787;GO:0016820;|GO:0004517;GO:0005506;GO:0005516;GO:0009055;GO:0010181;GO:0020037;GO:0046872;GO:0050660;GO:0050661;GO:0004385;GO:0005515;GO:0004721;GO:0008022;GO:0008092;GO:0015459;GO:0019901;GO:0019902;
1273_1274_18151;14837	GO:0003723;GO:0004439;GO:0016787;|GO:0005070;GO:0005089;GO:0005509;GO:0005515;
1273_1274_18151;14836	GO:0003723;GO:0004439;GO:0016787;|GO:0005070;GO:0005089;GO:0005509;GO:0005515;
1273_1274_18151;14835	GO:0003723;GO:0004439;GO:0016787;|GO:0005070;GO:0005089;GO:0005509;GO:0005515;
1273_1274_18151;14834	GO:0003723;GO:0004439;GO:0016787;|GO:0005070;GO:0005089;GO:0005509;GO:0005515;
1;637_2262	GO:0005515;GO:0008139;GO:0008270;GO:0008565;|GO:0003677;GO:0005215;GO:0005515;GO:0008270;GO:0046872;
4003;4761_4762_13143	GO:0001584;GO:0004952;GO:0001601;GO:0001602;GO:0004872;|GO:0003779;GO:0004864;GO:0005515;GO:0008157;
5390;471	GO:0003700;GO:0004842;GO:0004871;GO:0005509;GO:0005515;GO:0008270;GO:0016874;|GO:0003700;GO:0005085;GO:0005515;GO:0008270;GO:0019992;GO:0030676;GO:0046872;GO:0004435;GO:0005057;GO:0005509;GO:0016787;GO:0000166;GO:0004715;GO:0005524;GO:0016740;GO:0005089;GO:0004713;
4224_4225;1129_4051_4052	GO:0004385;GO:0004721;GO:0008022;GO:0008092;GO:0015459;GO:0019901;GO:0019902;|GO:0004842;GO:0005515;GO:0008270;GO:0016874;GO:0046872;
4578_4579_9479_14150;4497_14518	GO:0003779;GO:0005200;|GO:0004872;GO:0004971;GO:0005216;GO:0005234;GO:0015277;
15869;15413_15414	GO:0003677;GO:0003702;GO:0003705;GO:0005515;GO:0030528;GO:0016564;|GO:0003677;GO:0003702;GO:0003705;GO:0016564;
5984;124	GO:0000166;GO:0003777;GO:0005515;GO:0005524;GO:0008017;|GO:0005085;GO:0005089;GO:0005509;GO:0005515;GO:0000166;GO:0003777;GO:0005524;
30;937_6252	GO:0000166;GO:0000287;GO:0004872;GO:0005524;GO:0016361;GO:0016740;GO:0030145;GO:0046332;GO:0048184;GO:0048185;GO:0050431;GO:0004674;GO:0005351;GO:0042802;GO:0004682;GO:0047485;GO:0004701;GO:0008022;GO:0008047;GO:0008270;GO:0019899;GO:0019992;GO:0046872;GO:0005515;GO:0003714;GO:0046790;GO:0008384;GO:0004708;GO:0004713;GO:0004685;GO:0005509;GO:0005516;GO:0016563;|GO:0003700;GO:0003713;GO:0004402;GO…
30;937_6251	GO:0000166;GO:0000287;GO:0004872;GO:0005524;GO:0016361;GO:0016740;GO:0030145;GO:0046332;GO:0048184;GO:0048185;GO:0050431;GO:0004674;GO:0005351;GO:0042802;GO:0004682;GO:0047485;GO:0004701;GO:0008022;GO:0008047;GO:0008270;GO:0019899;GO:0019992;GO:0046872;GO:0005515;GO:0003714;GO:0046790;GO:0008384;GO:0004708;GO:0004713;GO:0004685;GO:0005509;GO:0005516;GO:0016563;|GO:0003700;GO:0003713;GO:0004402;GO…
812_1273_18151;660	GO:0003723;GO:0004439;GO:0016787;|GO:0005070;GO:0005089;GO:0005509;GO:0005515;
84;10020_14098	GO:0005070;GO:0005154;GO:0043560;GO:0005099;GO:0005102;GO:0019870;GO:0051020;GO:0005515;GO:0042169;GO:0045309;GO:0003924;GO:0005158;GO:0005159;GO:0005525;GO:0005545;GO:0019903;GO:0035014;GO:0043125;GO:0043559;GO:0004435;GO:0005057;GO:0005509;GO:0016787;GO:0000166;GO:0004713;GO:0005524;GO:0016740;GO:0009055;GO:0035091;|GO:0003779;GO:0003824;GO:0005215;GO:0005524;
84;10020_14097	GO:0005070;GO:0005154;GO:0043560;GO:0005099;GO:0005102;GO:0019870;GO:0051020;GO:0005515;GO:0042169;GO:0045309;GO:0003924;GO:0005158;GO:0005159;GO:0005525;GO:0005545;GO:0019903;GO:0035014;GO:0043125;GO:0043559;GO:0004435;GO:0005057;GO:0005509;GO:0016787;GO:0000166;GO:0004713;GO:0005524;GO:0016740;GO:0009055;GO:0035091;|GO:0003779;GO:0003824;GO:0005215;GO:0005524;
2123;13462_13463_13464	GO:0004630;GO:0005515;GO:0016787;GO:0035091;|GO:0005515;GO:0016301;GO:0016308;GO:0016740;
1405;649	GO:0003682;GO:0003700;GO:0003702;GO:0016564;GO:0043565;GO:0005515;GO:0016563;GO:0019904;GO:0003714;|GO:0003713;GO:0004402;GO:0008080;GO:0016740;GO:0042826;GO:0003700;GO:0004871;GO:0008270;GO:0016407;GO:0046872;GO:0051577;GO:0008022;
11369;8993_11369	GO:0003677;GO:0003886;GO:0008134;GO:0008168;GO:0008270;GO:0016564;GO:0016740;GO:0046872;GO:0005515;|GO:0003677;GO:0003886;GO:0008134;GO:0008168;GO:0008270;GO:0016564;GO:0016740;GO:0046872;
1273;964	GO:0003723;GO:0004439;GO:0016787;|GO:0005070;GO:0005089;GO:0005509;GO:0005515;
1273_1274;84_124_471	GO:0003723;GO:0004439;GO:0016787;|GO:0005070;GO:0005089;GO:0005509;GO:0005515;
3923;454_3962_3963	GO:0005198;GO:0005509;|GO:0003756;GO:0004656;GO:0005515;GO:0016853;
3923;454_3962_3964	GO:0005198;GO:0005509;|GO:0003756;GO:0004656;GO:0005515;GO:0016853;
14311;15437	GO:0003700;GO:0005496;GO:0005515;GO:0008270;GO:0008289;GO:0030235;GO:0030284;GO:0043565;GO:0046872;|GO:0003700;GO:0004527;GO:0016787;
30_471_15665;3973	GO:0000166;GO:0004674;GO:0005351;GO:0005524;GO:0016740;GO:0042802;|GO:0003700;GO:0005496;GO:0005515;GO:0008270;GO:0008289;GO:0030235;GO:0030284;GO:0043565;GO:0046872;GO:0003707;GO:0004872;GO:0004882;GO:0005497;GO:0046983;
30_471_15665;3978	GO:0000166;GO:0004674;GO:0005351;GO:0005524;GO:0016740;GO:0042802;|GO:0003700;GO:0005496;GO:0005515;GO:0008270;GO:0008289;GO:0030235;GO:0030284;GO:0043565;GO:0046872;GO:0003707;GO:0004872;GO:0004882;GO:0005497;GO:0046983;
4497_6753_13447;659	GO:0004872;GO:0008067;|GO:0000166;GO:0004697;GO:0005509;GO:0005515;GO:0005524;GO:0008270;GO:0016740;GO:0019992;GO:0004699;GO:0004871;GO:0046872;GO:0004674;GO:0004701;GO:0008022;GO:0008047;GO:0019899;GO:0004700;GO:0000287;
3956;1037_5390	GO:0000166;GO:0004714;GO:0004872;GO:0005524;GO:0016740;GO:0004713;GO:0030145;GO:0042802;GO:0046872;GO:0004716;GO:0005009;GO:0005066;GO:0042169;GO:0043548;GO:0043559;GO:0043560;GO:0051425;GO:0001948;GO:0004722;GO:0008022;GO:0019901;GO:0042609;GO:0042610;GO:0051117;GO:0005509;GO:0005011;GO:0005515;GO:0005008;GO:0005020;GO:0005021;GO:0005128;GO:0004992;GO:0005017;GO:0004715;GO:0004718;GO:0005003;GO:…
3956;1037_5391	GO:0000166;GO:0004714;GO:0004872;GO:0005524;GO:0016740;GO:0004713;GO:0030145;GO:0042802;GO:0046872;GO:0004716;GO:0005009;GO:0005066;GO:0042169;GO:0043548;GO:0043559;GO:0043560;GO:0051425;GO:0001948;GO:0004722;GO:0008022;GO:0019901;GO:0042609;GO:0042610;GO:0051117;GO:0005509;GO:0005011;GO:0005515;GO:0005008;GO:0005020;GO:0005021;GO:0005128;GO:0004992;GO:0005017;GO:0004715;GO:0004718;GO:0005003;GO:…
4497_6753_13447;661	GO:0004872;GO:0008067;|GO:0000166;GO:0004697;GO:0005509;GO:0005515;GO:0005524;GO:0008270;GO:0016740;GO:0019992;GO:0004699;GO:0004871;GO:0046872;GO:0004674;GO:0004701;GO:0008022;GO:0008047;GO:0019899;GO:0004700;GO:0000287;
812_1273_1274_18151;84_124	GO:0003723;GO:0004439;GO:0016787;|GO:0005070;GO:0005089;GO:0005509;GO:0005515;
240_1294_1295;18862	GO:0000166;GO:0003725;GO:0004519;GO:0004525;GO:0005515;GO:0005524;GO:0008026;GO:0016787;|GO:0003743;GO:0005515;
240_1294_1295;18863	GO:0000166;GO:0003725;GO:0004519;GO:0004525;GO:0005515;GO:0005524;GO:0008026;GO:0016787;|GO:0003743;GO:0005515;
240_1294_1295;18864	GO:0000166;GO:0003725;GO:0004519;GO:0004525;GO:0005515;GO:0005524;GO:0008026;GO:0016787;|GO:0003743;GO:0005515;
1037;1400	GO:0003700;GO:0004842;GO:0004871;GO:0005509;GO:0005515;GO:0008270;GO:0016874;|GO:0005070;GO:0005154;GO:0043560;GO:0000166;GO:0004713;GO:0005524;GO:0016740;GO:0030145;GO:0042802;GO:0046872;GO:0001948;GO:0004722;GO:0008022;GO:0019901;GO:0042169;GO:0042609;GO:0042610;GO:0043548;GO:0051117;GO:0005515;GO:0045309;GO:0003700;GO:0005085;GO:0008270;GO:0019992;GO:0030676;GO:0004716;GO:0005128;GO:0003924;GO…
3973_3978_13318;30	GO:0003700;GO:0005496;GO:0005515;GO:0008270;GO:0008289;GO:0030235;GO:0030284;GO:0043565;GO:0046872;GO:0004883;GO:0004872;GO:0004882;GO:0005497;GO:0046983;|GO:0000166;GO:0001784;GO:0004674;GO:0004707;GO:0005515;GO:0005524;GO:0016740;GO:0004691;GO:0000287;GO:0005057;GO:0008270;GO:0019992;GO:0046872;GO:0004705;GO:0004693;GO:0004708;GO:0008339;GO:0008384;
14102;4224	GO:0000166;GO:0000287;GO:0005388;GO:0005509;GO:0005516;GO:0005524;GO:0016787;GO:0016820;|GO:0004517;GO:0005506;GO:0005516;GO:0009055;GO:0010181;GO:0020037;GO:0046872;GO:0050660;GO:0050661;GO:0004385;GO:0005515;GO:0004721;GO:0008022;GO:0008092;GO:0015459;GO:0019901;GO:0019902;
4578_4579_9479;5400_13196	GO:0003779;GO:0005200;|GO:0004872;GO:0004971;GO:0005216;GO:0005234;GO:0015277;
2123;30_659	GO:0004630;GO:0005515;GO:0016787;GO:0035091;|GO:0000166;GO:0004697;GO:0005509;GO:0005515;GO:0005524;GO:0008270;GO:0016740;GO:0019992;GO:0004674;GO:0004701;GO:0008022;GO:0008047;GO:0019899;GO:0046872;
2123;30_661	GO:0004630;GO:0005515;GO:0016787;GO:0035091;|GO:0000166;GO:0004697;GO:0005509;GO:0005515;GO:0005524;GO:0008270;GO:0016740;GO:0019992;GO:0004674;GO:0004701;GO:0008022;GO:0008047;GO:0019899;GO:0046872;
18151;84_124_232	GO:0003723;GO:0004439;GO:0016787;|GO:0005070;GO:0005089;GO:0005509;GO:0005515;
80;649_6251_6252	GO:0003682;GO:0005515;GO:0008270;GO:0016564;GO:0043565;GO:0046872;GO:0003700;GO:0016563;GO:0003677;GO:0003702;GO:0003690;GO:0008022;GO:0042803;GO:0003713;GO:0003714;GO:0003704;|GO:0003700;GO:0003713;GO:0004402;GO:0008022;GO:0008270;GO:0016407;GO:0016740;GO:0046872;GO:0004871;GO:0051577;
15037;13830	GO:0003813;GO:0008233;|GO:0004866;GO:0005102;
2531_6396;428	GO:0003682;GO:0003700;GO:0003713;GO:0004871;GO:0005198;GO:0008022;GO:0045294;GO:0045296;GO:0050681;GO:0008092;|GO:0004725;GO:0005515;GO:0016787;GO:0004872;GO:0005001;GO:0004089;GO:0008270;GO:0005198;GO:0005488;
3923;3962_3963_3964	GO:0005198;GO:0005509;|GO:0003756;GO:0004656;GO:0005515;GO:0016853;
13965_13967;84_85	GO:0003714;GO:0005215;GO:0005515;GO:0008017;|GO:0004672;GO:0005515;
1400;1400_4464_13615	GO:0005070;GO:0005154;GO:0043560;GO:0000166;GO:0004713;GO:0005524;GO:0008022;GO:0016740;GO:0030145;GO:0042802;GO:0046872;GO:0005099;GO:0005102;GO:0019870;GO:0051020;GO:0004718;GO:0042169;GO:0001948;GO:0004722;GO:0019901;GO:0042609;GO:0042610;GO:0043548;GO:0051117;GO:0005515;GO:0045309;GO:0004716;GO:0005128;GO:0003924;GO:0005158;GO:0005159;GO:0005525;GO:0005545;GO:0019903;GO:0035014;GO:0043125;GO:…
4224;11542	GO:0004385;GO:0005515;GO:0004721;GO:0008022;GO:0008092;GO:0015459;GO:0019901;GO:0019902;GO:0005125;GO:0017155;GO:0031698;GO:0003779;GO:0005509;GO:0005516;|GO:0005242;GO:0005244;GO:0030955;GO:0015467;GO:0000166;GO:0005524;GO:0015272;GO:0005267;GO:0005515;
239_240_1294_1295;5174_18862	GO:0000166;GO:0003725;GO:0004519;GO:0004525;GO:0005515;GO:0005524;GO:0008026;GO:0016787;|GO:0003743;GO:0005515;
239_650;13408_13409	GO:0000166;GO:0003677;GO:0003682;GO:0004003;GO:0005515;GO:0005524;GO:0008270;GO:0016787;GO:0046872;|GO:0004864;GO:0005125;GO:0008083;GO:0008201;
18151;232	GO:0003723;GO:0004439;GO:0016787;|GO:0005070;GO:0005089;GO:0005509;GO:0005515;
17139;3973_3978	GO:0003700;GO:0003706;GO:0003707;GO:0003723;GO:0005515;GO:0017163;GO:0032448;GO:0043565;|GO:0003700;GO:0005496;GO:0005515;GO:0008270;GO:0008289;GO:0030235;GO:0030284;GO:0043565;GO:0046872;GO:0004872;GO:0004882;GO:0005497;GO:0046983;GO:0003707;
4990;13376_13377	GO:0005216;GO:0005220;GO:0005262;GO:0005509;GO:0005515;GO:0008095;GO:0015085;GO:0015279;GO:0015281;GO:0005272;GO:0016787;GO:0031402;GO:0047631;|GO:0005216;GO:0005220;GO:0005262;GO:0005509;GO:0005515;GO:0008095;GO:0015085;
14311;84_1400_13747	GO:0003700;GO:0005496;GO:0005515;GO:0008270;GO:0008289;GO:0030235;GO:0030284;GO:0043565;GO:0046872;|GO:0000166;GO:0001948;GO:0004713;GO:0004722;GO:0005524;GO:0008022;GO:0016740;GO:0019901;GO:0042169;GO:0042609;GO:0042610;GO:0043548;GO:0051117;
3956;575_14011	GO:0000166;GO:0004872;GO:0005006;GO:0005515;GO:0005524;GO:0016740;GO:0046982;GO:0005003;GO:0004716;GO:0005009;GO:0005066;GO:0042169;GO:0043548;GO:0043559;GO:0043560;GO:0051425;GO:0004713;GO:0005509;GO:0005020;GO:0005021;GO:0004992;GO:0005017;GO:0005010;GO:0005520;GO:0005070;GO:0005018;GO:0048407;GO:0004718;GO:0005102;|GO:0005070;GO:0005515;
2531_13571;13571_13572	GO:0005198;GO:0005515;|GO:0005198;GO:0005515;
927;619_4224_4225_4634	GO:0000175;GO:0003723;GO:0004527;GO:0005515;GO:0016787;|GO:0005515;
471_2123;16872	GO:0004630;GO:0005515;GO:0016787;GO:0035091;|GO:0005351;GO:0005515;
108_471_2123;3512_13463_13464	GO:0004630;GO:0005515;GO:0016787;GO:0035091;|GO:0005515;GO:0016301;GO:0016308;GO:0016740;
4497_13447;30_659_661	GO:0004872;GO:0008067;|GO:0000166;GO:0004697;GO:0005509;GO:0005515;GO:0005524;GO:0008270;GO:0016740;GO:0019992;GO:0004699;GO:0004871;GO:0046872;GO:0004674;GO:0004701;GO:0008022;GO:0008047;GO:0019899;GO:0004700;GO:0000287;
1037_5390_5391;471	GO:0003700;GO:0004842;GO:0004871;GO:0005509;GO:0005515;GO:0008270;GO:0016874;|GO:0003700;GO:0005085;GO:0005515;GO:0008270;GO:0019992;GO:0030676;GO:0046872;GO:0004435;GO:0005057;GO:0005509;GO:0016787;GO:0000166;GO:0004715;GO:0005524;GO:0016740;GO:0005089;GO:0004713;
6753_13447;661	GO:0004872;GO:0008067;|GO:0000166;GO:0004697;GO:0005509;GO:0005515;GO:0005524;GO:0008270;GO:0016740;GO:0019992;GO:0004699;GO:0004871;GO:0046872;GO:0004674;GO:0004701;GO:0008022;GO:0008047;GO:0019899;GO:0004700;GO:0000287;
6753_13447;659	GO:0004872;GO:0008067;|GO:0000166;GO:0004697;GO:0005509;GO:0005515;GO:0005524;GO:0008270;GO:0016740;GO:0019992;GO:0004699;GO:0004871;GO:0046872;GO:0004674;GO:0004701;GO:0008022;GO:0008047;GO:0019899;GO:0004700;GO:0000287;
812_1273_1274_18151;84_232	GO:0003723;GO:0004439;GO:0016787;|GO:0005070;GO:0005089;GO:0005509;GO:0005515;
1400_3956_13747;28	GO:0000166;GO:0001948;GO:0004713;GO:0004722;GO:0005524;GO:0008022;GO:0016740;GO:0019901;GO:0042169;GO:0042609;GO:0042610;GO:0043548;GO:0051117;|GO:0008139;GO:0031625;GO:0051059;
4225;5400_13196	GO:0004385;GO:0005515;GO:0004721;GO:0008022;GO:0008092;GO:0015459;GO:0019901;GO:0019902;|GO:0004872;GO:0005216;GO:0005234;GO:0015277;GO:0000287;GO:0004972;GO:0005509;GO:0005515;GO:0004971;GO:0005261;GO:0004970;
5173;5174_18862	GO:0000166;GO:0003725;GO:0004519;GO:0004525;GO:0005515;GO:0005524;GO:0008026;GO:0016787;|GO:0003743;GO:0005515;
30;30_13352	GO:0000166;GO:0003725;GO:0004694;GO:0005515;GO:0005524;GO:0008601;GO:0016740;GO:0008384;GO:0000287;GO:0004674;GO:0004709;GO:0008656;GO:0042802;|GO:0000166;GO:0003725;GO:0004694;GO:0005515;GO:0005524;GO:0008601;GO:0016740;
4579;4497_13196_14518	GO:0003779;GO:0005200;|GO:0004872;GO:0004971;GO:0005216;GO:0005234;GO:0015277;
3978;14283_14284	GO:0003700;GO:0005496;GO:0005515;GO:0008270;GO:0008289;GO:0030235;GO:0030284;GO:0043565;GO:0046872;GO:0004883;GO:0003707;GO:0003706;GO:0003713;GO:0004886;GO:0016439;GO:0004872;GO:0004882;GO:0005497;GO:0046983;GO:0008434;GO:0003714;GO:0004887;|GO:0003713;GO:0004871;GO:0005515;GO:0030528;
3978;14283_14285	GO:0003700;GO:0005496;GO:0005515;GO:0008270;GO:0008289;GO:0030235;GO:0030284;GO:0043565;GO:0046872;GO:0004883;GO:0003707;GO:0003706;GO:0003713;GO:0004886;GO:0016439;GO:0004872;GO:0004882;GO:0005497;GO:0046983;GO:0008434;GO:0003714;GO:0004887;|GO:0003713;GO:0004871;GO:0005515;GO:0030528;
92_964;1400	GO:0004674;GO:0005085;GO:0005089;GO:0005096;GO:0016301;GO:0016740;|GO:0000166;GO:0004713;GO:0004718;GO:0005102;GO:0005524;GO:0016740;GO:0042169;GO:0003700;GO:0005085;GO:0005515;GO:0008270;GO:0019992;GO:0030676;GO:0046872;GO:0004435;GO:0005057;GO:0005509;GO:0016787;GO:0004726;GO:0005070;GO:0005068;GO:0005158;GO:0005159;GO:0005543;GO:0000287;GO:0030145;GO:0035014;GO:0003677;GO:0008022;GO:0005154;GO…
13339;3978	GO:0003700;GO:0004872;GO:0004882;GO:0005497;GO:0008270;GO:0008289;GO:0043565;GO:0046872;GO:0046983;|GO:0003700;GO:0005496;GO:0005515;GO:0008270;GO:0008289;GO:0030235;GO:0030284;GO:0043565;GO:0046872;GO:0004883;GO:0003707;GO:0003713;GO:0004872;GO:0004882;GO:0005497;GO:0046983;GO:0016564;GO:0042803;GO:0042826;GO:0003714;GO:0003706;GO:0003723;GO:0017163;GO:0032448;
63_79;4224	GO:0000166;GO:0000287;GO:0005388;GO:0005509;GO:0005516;GO:0005524;GO:0016787;GO:0016820;|GO:0004517;GO:0005506;GO:0005516;GO:0009055;GO:0010181;GO:0020037;GO:0046872;GO:0050660;GO:0050661;GO:0004385;GO:0005515;GO:0004721;GO:0008022;GO:0008092;GO:0015459;GO:0019901;GO:0019902;
443;441_442_443	GO:0004748;|GO:0004748;
4003;4224_4761_13143	GO:0001584;GO:0004952;GO:0001601;GO:0001602;GO:0004872;|GO:0003779;GO:0004864;GO:0005515;GO:0008157;
4579_9479;5400_14518	GO:0003779;GO:0005200;|GO:0004872;GO:0004971;GO:0005216;GO:0005234;GO:0015277;
812_1273_18151;84_124_232	GO:0003723;GO:0004439;GO:0016787;|GO:0005070;GO:0005089;GO:0005509;GO:0005515;
574_5391;471	GO:0003700;GO:0004842;GO:0004871;GO:0005509;GO:0005515;GO:0008270;GO:0016874;|GO:0003700;GO:0005085;GO:0005515;GO:0008270;GO:0019992;GO:0030676;GO:0046872;GO:0004435;GO:0005057;GO:0005509;GO:0016787;GO:0000166;GO:0004715;GO:0005524;GO:0016740;GO:0005089;GO:0004713;
2125;13463_13464	GO:0004630;GO:0005515;GO:0016787;GO:0035091;|GO:0005515;GO:0016301;GO:0016308;GO:0016740;
13447;30	GO:0004872;GO:0008067;|GO:0000166;GO:0004697;GO:0005509;GO:0005515;GO:0005524;GO:0008270;GO:0016740;GO:0019992;GO:0004699;GO:0004871;GO:0046872;GO:0004674;GO:0004701;GO:0008022;GO:0008047;GO:0019899;GO:0004700;GO:0000287;
3956;574_1037_5391	GO:0000166;GO:0004714;GO:0004872;GO:0005524;GO:0016740;GO:0004713;GO:0030145;GO:0042802;GO:0046872;GO:0004716;GO:0005009;GO:0005066;GO:0042169;GO:0043548;GO:0043559;GO:0043560;GO:0051425;GO:0001948;GO:0004722;GO:0008022;GO:0019901;GO:0042609;GO:0042610;GO:0051117;GO:0005509;GO:0005011;GO:0005515;GO:0005008;GO:0005020;GO:0005021;GO:0005128;GO:0004992;GO:0005017;GO:0004715;GO:0004718;GO:0005003;GO:…
3956;574_1037_5390	GO:0000166;GO:0004714;GO:0004872;GO:0005524;GO:0016740;GO:0004713;GO:0030145;GO:0042802;GO:0046872;GO:0004716;GO:0005009;GO:0005066;GO:0042169;GO:0043548;GO:0043559;GO:0043560;GO:0051425;GO:0001948;GO:0004722;GO:0008022;GO:0019901;GO:0042609;GO:0042610;GO:0051117;GO:0005509;GO:0005011;GO:0005515;GO:0005008;GO:0005020;GO:0005021;GO:0005128;GO:0004992;GO:0005017;GO:0004715;GO:0004718;GO:0005003;GO:…
18151;124	GO:0003723;GO:0004439;GO:0016787;|GO:0005070;GO:0005089;GO:0005509;GO:0005515;
4391;16341	GO:0005515;GO:0008234;GO:0030693;GO:0008047;|GO:0003700;GO:0003702;GO:0008134;GO:0043565;
4391;16340	GO:0005515;GO:0008234;GO:0030693;GO:0008047;|GO:0003700;GO:0003702;GO:0008134;GO:0043565;
11369_15261_15262;18137	GO:0003677;GO:0003886;GO:0005515;GO:0008168;GO:0008270;GO:0016740;GO:0046872;|GO:0008047;GO:0008270;GO:0016564;GO:0019899;GO:0046872;
926;4224_4225_4634	GO:0000175;GO:0003723;GO:0004527;GO:0005515;GO:0016787;|GO:0005515;
926;926	GO:0000175;GO:0003723;GO:0004527;GO:0005515;GO:0016787;|GO:0000175;GO:0003723;GO:0004527;GO:0005515;GO:0016787;
926;927	GO:0000175;GO:0003723;GO:0004527;GO:0005515;GO:0016787;|GO:0000175;GO:0003723;GO:0004527;GO:0005515;GO:0016787;
30;649_6252	GO:0000166;GO:0000287;GO:0004872;GO:0005524;GO:0016361;GO:0016740;GO:0030145;GO:0046332;GO:0048184;GO:0048185;GO:0050431;GO:0004674;GO:0005351;GO:0042802;GO:0004682;GO:0047485;GO:0004701;GO:0008022;GO:0008047;GO:0008270;GO:0019899;GO:0019992;GO:0046872;GO:0005515;GO:0003714;GO:0046790;GO:0008384;GO:0004708;GO:0004713;GO:0004685;GO:0005509;GO:0005516;GO:0016563;|GO:0003700;GO:0003713;GO:0004402;GO…
30;649_6251	GO:0000166;GO:0000287;GO:0004872;GO:0005524;GO:0016361;GO:0016740;GO:0030145;GO:0046332;GO:0048184;GO:0048185;GO:0050431;GO:0004674;GO:0005351;GO:0042802;GO:0004682;GO:0047485;GO:0004701;GO:0008022;GO:0008047;GO:0008270;GO:0019899;GO:0019992;GO:0046872;GO:0005515;GO:0003714;GO:0046790;GO:0008384;GO:0004708;GO:0004713;GO:0004685;GO:0005509;GO:0005516;GO:0016563;|GO:0003700;GO:0003713;GO:0004402;GO…
13394;30	GO:0004630;GO:0005515;GO:0016787;GO:0035091;|GO:0000166;GO:0004697;GO:0005509;GO:0005515;GO:0005524;GO:0008270;GO:0016740;GO:0019992;GO:0004674;GO:0004701;GO:0008022;GO:0008047;GO:0019899;GO:0046872;
2399;3973_4193	GO:0000166;GO:0004867;GO:0005515;GO:0005524;GO:0008289;GO:0008429;|GO:0003700;GO:0003707;GO:0005504;GO:0008047;GO:0008270;GO:0016501;GO:0016564;GO:0043565;GO:0046872;GO:0046965;GO:0046982;
2126;659_661	GO:0004630;GO:0005515;GO:0016787;GO:0035091;|GO:0000166;GO:0004697;GO:0005509;GO:0005515;GO:0005524;GO:0008270;GO:0016740;GO:0019992;GO:0004674;GO:0004701;GO:0008022;GO:0008047;GO:0019899;GO:0046872;
108_471_759;659_661	GO:0004630;GO:0005515;GO:0016787;GO:0035091;|GO:0000166;GO:0004697;GO:0005509;GO:0005515;GO:0005524;GO:0008270;GO:0016740;GO:0019992;GO:0004674;GO:0004701;GO:0008022;GO:0008047;GO:0019899;GO:0046872;
661;9018_13599	GO:0000166;GO:0004697;GO:0005509;GO:0005515;GO:0005524;GO:0008270;GO:0016740;GO:0019992;GO:0004674;GO:0004691;|GO:0005515;GO:0008201;
1295;5173_18862	GO:0000166;GO:0003725;GO:0004519;GO:0004525;GO:0005515;GO:0005524;GO:0008026;GO:0016787;|GO:0003743;GO:0005515;
14311;30	GO:0003700;GO:0005496;GO:0005515;GO:0008270;GO:0008289;GO:0030235;GO:0030284;GO:0043565;GO:0046872;|GO:0000166;GO:0001784;GO:0004674;GO:0004707;GO:0005515;GO:0005524;GO:0016740;GO:0000287;GO:0004691;GO:0008270;GO:0005351;GO:0042802;GO:0004708;GO:0008339;GO:0008384;
28_14525;30	GO:0008139;GO:0031625;GO:0051059;|GO:0000166;GO:0003725;GO:0004694;GO:0005515;GO:0005524;GO:0008601;GO:0016740;GO:0004674;GO:0004700;GO:0005543;GO:0008270;GO:0019992;GO:0046872;GO:0000287;GO:0004704;GO:0004871;GO:0008384;GO:0004709;
4578_4579_9479_14150;4497_13196_14518	GO:0003779;GO:0005200;|GO:0004872;GO:0004971;GO:0005216;GO:0005234;GO:0015277;
1273_1274;84_124_232	GO:0003723;GO:0004439;GO:0016787;|GO:0005070;GO:0005089;GO:0005509;GO:0005515;
2531;1400_3956	GO:0003682;GO:0003700;GO:0003713;GO:0004871;GO:0005198;GO:0008022;GO:0045294;GO:0045296;GO:0050681;GO:0008092;GO:0005515;|GO:0000166;GO:0004713;GO:0005524;GO:0016740;GO:0030145;GO:0042802;GO:0046872;GO:0005515;GO:0005070;GO:0042169;GO:0000287;GO:0003677;GO:0008022;GO:0001948;GO:0004722;GO:0019901;GO:0042609;GO:0042610;GO:0043548;GO:0051117;
14310;1400_13747	GO:0003700;GO:0005496;GO:0005515;GO:0008270;GO:0008289;GO:0030235;GO:0030284;GO:0043565;GO:0046872;|GO:0000166;GO:0001948;GO:0004713;GO:0004722;GO:0005524;GO:0008022;GO:0016740;GO:0019901;GO:0042169;GO:0042609;GO:0042610;GO:0043548;GO:0051117;
11369_15262;15261	GO:0003677;GO:0003886;GO:0005515;GO:0008168;GO:0008270;GO:0016740;GO:0046872;|GO:0008047;GO:0008270;GO:0016564;GO:0019899;GO:0046872;
3973;14283_14284_14285	GO:0003700;GO:0005496;GO:0005515;GO:0008270;GO:0008289;GO:0030235;GO:0030284;GO:0043565;GO:0046872;GO:0004883;GO:0003707;GO:0003706;GO:0003713;GO:0004886;GO:0016439;GO:0004872;GO:0004882;GO:0005497;GO:0046983;GO:0008434;GO:0003714;GO:0004887;|GO:0003713;GO:0004871;GO:0005515;GO:0030528;
3973_4193;13081	GO:0003700;GO:0003706;GO:0003707;GO:0003713;GO:0004886;GO:0005496;GO:0005515;GO:0008270;GO:0016439;GO:0043565;GO:0046872;GO:0008289;GO:0003705;GO:0004887;|GO:0003700;GO:0003713;GO:0004402;GO:0005516;GO:0008168;GO:0043565;
3973_4193;13082	GO:0003700;GO:0003706;GO:0003707;GO:0003713;GO:0004886;GO:0005496;GO:0005515;GO:0008270;GO:0016439;GO:0043565;GO:0046872;GO:0008289;GO:0003705;GO:0004887;|GO:0003700;GO:0003713;GO:0004402;GO:0005516;GO:0008168;GO:0043565;
4497_6752_13447;659_661	GO:0004872;GO:0008067;|GO:0000166;GO:0004697;GO:0005509;GO:0005515;GO:0005524;GO:0008270;GO:0016740;GO:0019992;GO:0004699;GO:0004871;GO:0046872;GO:0004674;GO:0004701;GO:0008022;GO:0008047;GO:0019899;GO:0004700;GO:0000287;
471_2123;13462_13464	GO:0004630;GO:0005515;GO:0016787;GO:0035091;|GO:0005515;GO:0016301;GO:0016308;GO:0016740;
471_2123;13462_13463	GO:0004630;GO:0005515;GO:0016787;GO:0035091;|GO:0005515;GO:0016301;GO:0016308;GO:0016740;
574;84_471	GO:0003700;GO:0004842;GO:0004871;GO:0005509;GO:0005515;GO:0008270;GO:0016874;|GO:0003700;GO:0005085;GO:0005515;GO:0008270;GO:0019992;GO:0030676;GO:0046872;GO:0004435;GO:0005057;GO:0005509;GO:0016787;GO:0000166;GO:0004715;GO:0005524;GO:0016740;GO:0005089;GO:0004713;
4224;1405_4284_12901	GO:0004385;GO:0004721;GO:0008022;GO:0008092;GO:0015459;GO:0019901;GO:0019902;|GO:0003700;GO:0005515;GO:0043565;
4224;1405_4284_12902	GO:0004385;GO:0004721;GO:0008022;GO:0008092;GO:0015459;GO:0019901;GO:0019902;|GO:0003700;GO:0005515;GO:0043565;
3973;14295	GO:0003700;GO:0005496;GO:0005515;GO:0008270;GO:0008289;GO:0030235;GO:0030284;GO:0043565;GO:0046872;GO:0004883;GO:0003707;GO:0003706;GO:0003713;GO:0004886;GO:0016439;GO:0004872;GO:0004882;GO:0005497;GO:0046983;GO:0008434;GO:0003714;GO:0004887;|GO:0003713;GO:0004871;GO:0005515;GO:0030528;
3973;14294	GO:0003700;GO:0005496;GO:0005515;GO:0008270;GO:0008289;GO:0030235;GO:0030284;GO:0043565;GO:0046872;GO:0004883;GO:0003707;GO:0003706;GO:0003713;GO:0004886;GO:0016439;GO:0004872;GO:0004882;GO:0005497;GO:0046983;GO:0008434;GO:0003714;GO:0004887;|GO:0003713;GO:0004871;GO:0005515;GO:0030528;
3973;14293	GO:0003700;GO:0005496;GO:0005515;GO:0008270;GO:0008289;GO:0030235;GO:0030284;GO:0043565;GO:0046872;GO:0004883;GO:0003707;GO:0003706;GO:0003713;GO:0004886;GO:0016439;GO:0004872;GO:0004882;GO:0005497;GO:0046983;GO:0008434;GO:0003714;GO:0004887;|GO:0003713;GO:0004871;GO:0005515;GO:0030528;
3973;14292	GO:0003700;GO:0005496;GO:0005515;GO:0008270;GO:0008289;GO:0030235;GO:0030284;GO:0043565;GO:0046872;GO:0004883;GO:0003707;GO:0003706;GO:0003713;GO:0004886;GO:0016439;GO:0004872;GO:0004882;GO:0005497;GO:0046983;GO:0008434;GO:0003714;GO:0004887;|GO:0003713;GO:0004871;GO:0005515;GO:0030528;
3973;14291	GO:0003700;GO:0005496;GO:0005515;GO:0008270;GO:0008289;GO:0030235;GO:0030284;GO:0043565;GO:0046872;GO:0004883;GO:0003707;GO:0003706;GO:0003713;GO:0004886;GO:0016439;GO:0004872;GO:0004882;GO:0005497;GO:0046983;GO:0008434;GO:0003714;GO:0004887;|GO:0003713;GO:0004871;GO:0005515;GO:0030528;
3973;14290	GO:0003700;GO:0005496;GO:0005515;GO:0008270;GO:0008289;GO:0030235;GO:0030284;GO:0043565;GO:0046872;GO:0004883;GO:0003707;GO:0003706;GO:0003713;GO:0004886;GO:0016439;GO:0004872;GO:0004882;GO:0005497;GO:0046983;GO:0008434;GO:0003714;GO:0004887;|GO:0003713;GO:0004871;GO:0005515;GO:0030528;
3973;14289	GO:0003700;GO:0005496;GO:0005515;GO:0008270;GO:0008289;GO:0030235;GO:0030284;GO:0043565;GO:0046872;GO:0004883;GO:0003707;GO:0003706;GO:0003713;GO:0004886;GO:0016439;GO:0004872;GO:0004882;GO:0005497;GO:0046983;GO:0008434;GO:0003714;GO:0004887;|GO:0003713;GO:0004871;GO:0005515;GO:0030528;
3973;14288	GO:0003700;GO:0005496;GO:0005515;GO:0008270;GO:0008289;GO:0030235;GO:0030284;GO:0043565;GO:0046872;GO:0004883;GO:0003707;GO:0003706;GO:0003713;GO:0004886;GO:0016439;GO:0004872;GO:0004882;GO:0005497;GO:0046983;GO:0008434;GO:0003714;GO:0004887;|GO:0003713;GO:0004871;GO:0005515;GO:0030528;
3973;14287	GO:0003700;GO:0005496;GO:0005515;GO:0008270;GO:0008289;GO:0030235;GO:0030284;GO:0043565;GO:0046872;GO:0004883;GO:0003707;GO:0003706;GO:0003713;GO:0004886;GO:0016439;GO:0004872;GO:0004882;GO:0005497;GO:0046983;GO:0008434;GO:0003714;GO:0004887;|GO:0003713;GO:0004871;GO:0005515;GO:0030528;
3973;14286	GO:0003700;GO:0005496;GO:0005515;GO:0008270;GO:0008289;GO:0030235;GO:0030284;GO:0043565;GO:0046872;GO:0004883;GO:0003707;GO:0003706;GO:0003713;GO:0004886;GO:0016439;GO:0004872;GO:0004882;GO:0005497;GO:0046983;GO:0008434;GO:0003714;GO:0004887;|GO:0003713;GO:0004871;GO:0005515;GO:0030528;
3973;14285	GO:0003700;GO:0005496;GO:0005515;GO:0008270;GO:0008289;GO:0030235;GO:0030284;GO:0043565;GO:0046872;GO:0004883;GO:0003707;GO:0003706;GO:0003713;GO:0004886;GO:0016439;GO:0004872;GO:0004882;GO:0005497;GO:0046983;GO:0008434;GO:0003714;GO:0004887;|GO:0003713;GO:0004871;GO:0005515;GO:0030528;
3973;14284	GO:0003700;GO:0005496;GO:0005515;GO:0008270;GO:0008289;GO:0030235;GO:0030284;GO:0043565;GO:0046872;GO:0004883;GO:0003707;GO:0003706;GO:0003713;GO:0004886;GO:0016439;GO:0004872;GO:0004882;GO:0005497;GO:0046983;GO:0008434;GO:0003714;GO:0004887;|GO:0003713;GO:0004871;GO:0005515;GO:0030528;
3973;14283	GO:0003700;GO:0005496;GO:0005515;GO:0008270;GO:0008289;GO:0030235;GO:0030284;GO:0043565;GO:0046872;GO:0004883;GO:0003707;GO:0003706;GO:0003713;GO:0004886;GO:0016439;GO:0004872;GO:0004882;GO:0005497;GO:0046983;GO:0008434;GO:0003714;GO:0004887;|GO:0003713;GO:0004871;GO:0005515;GO:0030528;
812_1273_18151;964	GO:0003723;GO:0004439;GO:0016787;|GO:0005070;GO:0005089;GO:0005509;GO:0005515;
926;4635	GO:0000175;GO:0003723;GO:0004527;GO:0005515;GO:0016787;|GO:0005515;
926;4634	GO:0000175;GO:0003723;GO:0004527;GO:0005515;GO:0016787;|GO:0005515;
62_64;4224	GO:0000166;GO:0000287;GO:0005388;GO:0005509;GO:0005516;GO:0005524;GO:0016787;GO:0016820;|GO:0004517;GO:0005506;GO:0005516;GO:0009055;GO:0010181;GO:0020037;GO:0046872;GO:0050660;GO:0050661;GO:0004385;GO:0005515;GO:0004721;GO:0008022;GO:0008092;GO:0015459;GO:0019901;GO:0019902;
17098;4003	GO:0001664;GO:0005184;|GO:0001584;GO:0004872;GO:0004994;GO:0005515;GO:0030165;GO:0030273;GO:0001616;GO:0016520;
14525;30	GO:0008139;GO:0031625;GO:0051059;|GO:0000166;GO:0003725;GO:0004694;GO:0005515;GO:0005524;GO:0008601;GO:0016740;GO:0004674;GO:0004700;GO:0005543;GO:0008270;GO:0019992;GO:0046872;GO:0000287;GO:0004704;GO:0004871;GO:0008384;GO:0004709;
1273;660	GO:0003723;GO:0004439;GO:0016787;|GO:0005070;GO:0005089;GO:0005509;GO:0005515;
2531_6395_6396;24	GO:0003682;GO:0003700;GO:0003713;GO:0004871;GO:0005198;GO:0008022;GO:0045294;GO:0045296;GO:0050681;GO:0008092;|GO:0005515;GO:0016874;
2126;3512_13462_13463_13464	GO:0004630;GO:0005515;GO:0016787;GO:0035091;|GO:0005515;GO:0016301;GO:0016308;GO:0016740;
1295;18862	GO:0000166;GO:0003725;GO:0004519;GO:0004525;GO:0005515;GO:0005524;GO:0008026;GO:0016787;|GO:0003743;GO:0005515;
1295;18863	GO:0000166;GO:0003725;GO:0004519;GO:0004525;GO:0005515;GO:0005524;GO:0008026;GO:0016787;|GO:0003743;GO:0005515;
1295;18864	GO:0000166;GO:0003725;GO:0004519;GO:0004525;GO:0005515;GO:0005524;GO:0008026;GO:0016787;|GO:0003743;GO:0005515;
108_471_2123;30_659_661	GO:0004630;GO:0005515;GO:0016787;GO:0035091;|GO:0000166;GO:0004697;GO:0005509;GO:0005515;GO:0005524;GO:0008270;GO:0016740;GO:0019992;GO:0004674;GO:0004701;GO:0008022;GO:0008047;GO:0019899;GO:0046872;
4224;618_1129_4051	GO:0004385;GO:0004721;GO:0008022;GO:0008092;GO:0015459;GO:0019901;GO:0019902;|GO:0004842;GO:0005515;GO:0008270;GO:0016874;GO:0046872;
4224;618_1129_4052	GO:0004385;GO:0004721;GO:0008022;GO:0008092;GO:0015459;GO:0019901;GO:0019902;|GO:0004842;GO:0005515;GO:0008270;GO:0016874;GO:0046872;
239;13409	GO:0000166;GO:0003677;GO:0003682;GO:0004003;GO:0005515;GO:0005524;GO:0008270;GO:0016787;GO:0046872;|GO:0004864;GO:0005125;GO:0008083;GO:0008201;
239;13408	GO:0000166;GO:0003677;GO:0003682;GO:0004003;GO:0005515;GO:0005524;GO:0008270;GO:0016787;GO:0046872;|GO:0004864;GO:0005125;GO:0008083;GO:0008201;
4578_4579_9479;5400_13196_14518	GO:0003779;GO:0005200;|GO:0004872;GO:0004971;GO:0005216;GO:0005234;GO:0015277;
574_1037_5390;1400	GO:0003700;GO:0004842;GO:0004871;GO:0005509;GO:0005515;GO:0008270;GO:0016874;|GO:0005070;GO:0005154;GO:0043560;GO:0000166;GO:0004713;GO:0005524;GO:0016740;GO:0030145;GO:0042802;GO:0046872;GO:0001948;GO:0004722;GO:0008022;GO:0019901;GO:0042169;GO:0042609;GO:0042610;GO:0043548;GO:0051117;GO:0005515;GO:0045309;GO:0003700;GO:0005085;GO:0008270;GO:0019992;GO:0030676;GO:0004716;GO:0005128;GO:0003924;GO…
14311;84_3956_13747	GO:0003700;GO:0005496;GO:0005515;GO:0008270;GO:0008289;GO:0030235;GO:0030284;GO:0043565;GO:0046872;|GO:0000166;GO:0001948;GO:0004713;GO:0004722;GO:0005524;GO:0008022;GO:0016740;GO:0019901;GO:0042169;GO:0042609;GO:0042610;GO:0043548;GO:0051117;
246;660_902_1361_16654	GO:0000166;GO:0003924;GO:0005525;GO:0000287;GO:0004871;GO:0005515;|GO:0004842;GO:0005515;GO:0016874;
471_759_2123;13624_16872	GO:0004630;GO:0005515;GO:0016787;GO:0035091;|GO:0005351;GO:0005515;
18866;5173_5174_18862	GO:0000166;GO:0003725;GO:0004519;GO:0004525;GO:0005515;GO:0005524;GO:0008026;GO:0016787;|GO:0003743;GO:0005515;
15062_15065_15066_15067;30	GO:0004871;GO:0005515;GO:0015075;GO:0015285;|GO:0000166;GO:0001784;GO:0004674;GO:0004707;GO:0005515;GO:0005524;GO:0016740;GO:0004697;GO:0005509;GO:0008270;GO:0019992;GO:0004699;GO:0004871;GO:0046872;GO:0004681;
6752_13447;30	GO:0004872;GO:0008067;|GO:0000166;GO:0004697;GO:0005509;GO:0005515;GO:0005524;GO:0008270;GO:0016740;GO:0019992;GO:0004699;GO:0004871;GO:0046872;GO:0004674;GO:0004701;GO:0008022;GO:0008047;GO:0019899;GO:0004700;GO:0000287;
3956;3956	GO:0000166;GO:0004714;GO:0004716;GO:0004872;GO:0005524;GO:0016740;GO:0004713;GO:0008022;GO:0005007;GO:0042802;GO:0005021;GO:0005515;GO:0030145;GO:0046872;GO:0005010;GO:0005520;GO:0043548;GO:0043560;GO:0005009;GO:0005066;GO:0042169;GO:0043559;GO:0051425;GO:0004718;GO:0005102;GO:0001948;GO:0004722;GO:0019901;GO:0042609;GO:0042610;GO:0051117;GO:0000287;GO:0035014;GO:0005509;GO:0005011;GO:0005008;GO:…
812_1273_1274_18151;84_471	GO:0003723;GO:0004439;GO:0016787;|GO:0005070;GO:0005089;GO:0005509;GO:0005515;
2531_6395_6396;428_4578_9479	GO:0003682;GO:0003700;GO:0003713;GO:0004871;GO:0005198;GO:0008022;GO:0045294;GO:0045296;GO:0050681;GO:0008092;|GO:0004725;GO:0005198;GO:0005488;GO:0016787;
30;4990_13376_13377	GO:0000166;GO:0004693;GO:0005515;GO:0005524;GO:0016740;GO:0004674;GO:0004691;|GO:0005216;GO:0005220;GO:0005262;GO:0005509;GO:0005515;GO:0008095;GO:0015085;
812_1273_18151;84_124_471	GO:0003723;GO:0004439;GO:0016787;|GO:0005070;GO:0005089;GO:0005509;GO:0005515;
1_6395;428_9479	GO:0003682;GO:0003700;GO:0003713;GO:0004871;GO:0005198;GO:0008022;GO:0045294;GO:0045296;GO:0050681;GO:0008092;|GO:0004725;GO:0005198;GO:0005488;GO:0016787;
14465;30_659_661	GO:0004872;GO:0008067;|GO:0000166;GO:0004697;GO:0005509;GO:0005515;GO:0005524;GO:0008270;GO:0016740;GO:0019992;GO:0004699;GO:0004871;GO:0046872;GO:0004674;GO:0004701;GO:0008022;GO:0008047;GO:0019899;GO:0004700;GO:0000287;
759;3512_13462_13463_13464	GO:0004630;GO:0005515;GO:0016787;GO:0035091;|GO:0005515;GO:0016301;GO:0016308;GO:0016740;
6752_13447;30_659	GO:0004872;GO:0008067;|GO:0000166;GO:0004697;GO:0005509;GO:0005515;GO:0005524;GO:0008270;GO:0016740;GO:0019992;GO:0004699;GO:0004871;GO:0046872;GO:0004674;GO:0004701;GO:0008022;GO:0008047;GO:0019899;GO:0004700;GO:0000287;
6752_13447;30_661	GO:0004872;GO:0008067;|GO:0000166;GO:0004697;GO:0005509;GO:0005515;GO:0005524;GO:0008270;GO:0016740;GO:0019992;GO:0004699;GO:0004871;GO:0046872;GO:0004674;GO:0004701;GO:0008022;GO:0008047;GO:0019899;GO:0004700;GO:0000287;
1294;5174_18862	GO:0000166;GO:0003725;GO:0004519;GO:0004525;GO:0005515;GO:0005524;GO:0008026;GO:0016787;|GO:0003743;GO:0005515;
240_1295;18862	GO:0000166;GO:0003725;GO:0004519;GO:0004525;GO:0005515;GO:0005524;GO:0008026;GO:0016787;|GO:0003743;GO:0005515;
240_1295;18863	GO:0000166;GO:0003725;GO:0004519;GO:0004525;GO:0005515;GO:0005524;GO:0008026;GO:0016787;|GO:0003743;GO:0005515;
240_1295;18864	GO:0000166;GO:0003725;GO:0004519;GO:0004525;GO:0005515;GO:0005524;GO:0008026;GO:0016787;|GO:0003743;GO:0005515;
30;8310	GO:0000166;GO:0000287;GO:0004872;GO:0005025;GO:0005524;GO:0016740;GO:0030145;GO:0046332;GO:0050431;GO:0005026;GO:0005515;GO:0004674;GO:0004713;GO:0004871;GO:0004685;GO:0005516;GO:0042802;GO:0004681;GO:0008384;GO:0005024;GO:0008270;GO:0046872;GO:0046982;GO:0005071;GO:0042562;GO:0016361;GO:0048185;GO:0019838;GO:0004693;|GO:0000166;GO:0000287;GO:0004872;GO:0005025;GO:0005524;GO:0016740;GO:0030145;GO…
1_2531_6396;9479	GO:0003682;GO:0003700;GO:0003713;GO:0004871;GO:0005198;GO:0008022;GO:0045294;GO:0045296;GO:0050681;GO:0008092;|GO:0004725;GO:0005198;GO:0005488;GO:0016787;
471_2123;30_659	GO:0004630;GO:0005515;GO:0016787;GO:0035091;|GO:0000166;GO:0004697;GO:0005509;GO:0005515;GO:0005524;GO:0008270;GO:0016740;GO:0019992;GO:0004674;GO:0004701;GO:0008022;GO:0008047;GO:0019899;GO:0046872;
5988;5173_5174	GO:0000166;GO:0003725;GO:0004519;GO:0004525;GO:0005515;GO:0005524;GO:0008026;GO:0016787;|GO:0003743;GO:0005515;
471_2123;30_661	GO:0004630;GO:0005515;GO:0016787;GO:0035091;|GO:0000166;GO:0004697;GO:0005509;GO:0005515;GO:0005524;GO:0008270;GO:0016740;GO:0019992;GO:0004674;GO:0004701;GO:0008022;GO:0008047;GO:0019899;GO:0046872;
15066;30	GO:0004871;GO:0005515;GO:0015075;GO:0015285;|GO:0000166;GO:0001784;GO:0004674;GO:0004707;GO:0005515;GO:0005524;GO:0016740;GO:0004697;GO:0005509;GO:0008270;GO:0019992;GO:0004699;GO:0004871;GO:0046872;GO:0004681;
1_2531;428_4578_9479	GO:0003682;GO:0003700;GO:0003713;GO:0004871;GO:0005198;GO:0008022;GO:0045294;GO:0045296;GO:0050681;GO:0008092;|GO:0004725;GO:0005198;GO:0005488;GO:0016787;
4578;5400_13196_14518	GO:0003779;GO:0005200;|GO:0004872;GO:0004971;GO:0005216;GO:0005234;GO:0015277;
4497_13447;30	GO:0004872;GO:0008067;|GO:0000166;GO:0004697;GO:0005509;GO:0005515;GO:0005524;GO:0008270;GO:0016740;GO:0019992;GO:0004699;GO:0004871;GO:0046872;GO:0004674;GO:0004701;GO:0008022;GO:0008047;GO:0019899;GO:0004700;GO:0000287;
108_759;3512_13462_13463	GO:0004630;GO:0005515;GO:0016787;GO:0035091;|GO:0005515;GO:0016301;GO:0016308;GO:0016740;
108_759;3512_13462_13464	GO:0004630;GO:0005515;GO:0016787;GO:0035091;|GO:0005515;GO:0016301;GO:0016308;GO:0016740;
812_1273;124_232_471	GO:0003723;GO:0004439;GO:0016787;|GO:0005070;GO:0005089;GO:0005509;GO:0005515;
15261;15261	GO:0003677;GO:0003886;GO:0005515;GO:0008168;GO:0008270;GO:0016740;GO:0046872;|GO:0008047;GO:0008270;GO:0016564;GO:0019899;GO:0046872;
108_2123;16872	GO:0004630;GO:0005515;GO:0016787;GO:0035091;|GO:0005351;GO:0005515;
13447;30_659_661	GO:0004872;GO:0008067;|GO:0000166;GO:0004697;GO:0005509;GO:0005515;GO:0005524;GO:0008270;GO:0016740;GO:0019992;GO:0004699;GO:0004871;GO:0046872;GO:0004674;GO:0004701;GO:0008022;GO:0008047;GO:0019899;GO:0004700;GO:0000287;
108_471_759;13462	GO:0004630;GO:0005515;GO:0016787;GO:0035091;|GO:0005515;GO:0016301;GO:0016308;GO:0016740;
108_471_759;13463	GO:0004630;GO:0005515;GO:0016787;GO:0035091;|GO:0005515;GO:0016301;GO:0016308;GO:0016740;
108_471_759;13464	GO:0004630;GO:0005515;GO:0016787;GO:0035091;|GO:0005515;GO:0016301;GO:0016308;GO:0016740;
108_471_759;13465	GO:0004630;GO:0005515;GO:0016787;GO:0035091;|GO:0005515;GO:0016301;GO:0016308;GO:0016740;
18865;5173_18862	GO:0000166;GO:0003725;GO:0004519;GO:0004525;GO:0005515;GO:0005524;GO:0008026;GO:0016787;|GO:0003743;GO:0005515;
14310;3956_13747	GO:0003700;GO:0005496;GO:0005515;GO:0008270;GO:0008289;GO:0030235;GO:0030284;GO:0043565;GO:0046872;|GO:0000166;GO:0001948;GO:0004713;GO:0004722;GO:0005524;GO:0008022;GO:0016740;GO:0019901;GO:0042169;GO:0042609;GO:0042610;GO:0043548;GO:0051117;
6034;1949	GO:0003779;GO:0005070;GO:0008270;GO:0015075;GO:0046872;|GO:0000166;GO:0008603;GO:0030552;
15262;15261	GO:0003677;GO:0003886;GO:0005515;GO:0008168;GO:0008270;GO:0016740;GO:0046872;|GO:0008047;GO:0008270;GO:0016564;GO:0019899;GO:0046872;
16024;1562	GO:0005215;|GO:0005215;GO:0005488;
13448;659	GO:0004872;GO:0008067;|GO:0000166;GO:0004697;GO:0005509;GO:0005515;GO:0005524;GO:0008270;GO:0016740;GO:0019992;GO:0004699;GO:0004871;GO:0046872;GO:0004674;GO:0004701;GO:0008022;GO:0008047;GO:0019899;GO:0004700;GO:0000287;
4578_9479;4497_13196_14518	GO:0003779;GO:0005200;|GO:0004872;GO:0004971;GO:0005216;GO:0005234;GO:0015277;
13448;661	GO:0004872;GO:0008067;|GO:0000166;GO:0004697;GO:0005509;GO:0005515;GO:0005524;GO:0008270;GO:0016740;GO:0019992;GO:0004699;GO:0004871;GO:0046872;GO:0004674;GO:0004701;GO:0008022;GO:0008047;GO:0019899;GO:0004700;GO:0000287;
5390;84_471	GO:0003700;GO:0004842;GO:0004871;GO:0005509;GO:0005515;GO:0008270;GO:0016874;|GO:0003700;GO:0005085;GO:0005515;GO:0008270;GO:0019992;GO:0030676;GO:0046872;GO:0004435;GO:0005057;GO:0005509;GO:0016787;GO:0000166;GO:0004715;GO:0005524;GO:0016740;GO:0005089;GO:0004713;
108_759;3512_13463_13464	GO:0004630;GO:0005515;GO:0016787;GO:0035091;|GO:0005515;GO:0016301;GO:0016308;GO:0016740;
927;17585	GO:0000175;GO:0003723;GO:0004527;GO:0005515;GO:0016787;|GO:0000175;GO:0004527;GO:0005515;GO:0008312;GO:0016787;
1273;471	GO:0003723;GO:0004439;GO:0016787;|GO:0005070;GO:0005089;GO:0005509;GO:0005515;
244;1698_13033	GO:0000149;GO:0008565;GO:0005515;GO:0005486;|GO:0005478;GO:0005515;GO:0019905;
68;4223	GO:0004722;GO:0004871;GO:0005506;GO:0005515;GO:0016787;GO:0030145;GO:0046872;|GO:0001786;GO:0005215;GO:0005544;
442;442_443	GO:0004748;|GO:0004748;
926_927;1164_1166_17585	GO:0000175;GO:0003723;GO:0004527;GO:0005515;GO:0016787;|GO:0000175;GO:0004527;GO:0005515;GO:0008312;GO:0016787;
6520;4564_4950_5635	GO:0004261;GO:0008233;GO:0004252;GO:0008367;GO:0019955;GO:0042708;GO:0003803;GO:0005509;|GO:0004872;GO:0005319;GO:0005509;GO:0008034;
84;108_471_2123	GO:0000166;GO:0004713;GO:0005524;GO:0008022;GO:0016740;GO:0030145;GO:0042802;GO:0046872;GO:0001948;GO:0004722;GO:0019901;GO:0042169;GO:0042609;GO:0042610;GO:0043548;GO:0051117;GO:0004435;GO:0005057;GO:0005509;GO:0005515;GO:0016787;|GO:0004630;GO:0005515;GO:0016787;GO:0035091;
18865;5173	GO:0000166;GO:0003725;GO:0004519;GO:0004525;GO:0005515;GO:0005524;GO:0008026;GO:0016787;|GO:0003743;GO:0005515;
18865;5174	GO:0000166;GO:0003725;GO:0004519;GO:0004525;GO:0005515;GO:0005524;GO:0008026;GO:0016787;|GO:0003743;GO:0005515;
84;13804_15717	GO:0005099;GO:0005102;GO:0019870;GO:0051020;GO:0003924;GO:0005158;GO:0005159;GO:0005525;GO:0005545;GO:0019903;GO:0035014;GO:0043125;GO:0043559;GO:0043560;GO:0000166;GO:0000287;GO:0003677;GO:0004713;GO:0005524;GO:0008022;GO:0016740;GO:0030145;GO:0005200;GO:0005509;GO:0005515;GO:0051015;GO:0005070;GO:0042169;|GO:0015297;GO:0015299;GO:0015385;GO:0031402;
108_759;30_661	GO:0004630;GO:0005515;GO:0016787;GO:0035091;|GO:0000166;GO:0004697;GO:0005509;GO:0005515;GO:0005524;GO:0008270;GO:0016740;GO:0019992;GO:0004674;GO:0004701;GO:0008022;GO:0008047;GO:0019899;GO:0046872;
812_1273;84_124_232	GO:0003723;GO:0004439;GO:0016787;|GO:0005070;GO:0005089;GO:0005509;GO:0005515;
246;4397	GO:0000166;GO:0000287;GO:0003924;GO:0004871;GO:0005515;GO:0005525;|GO:0004114;GO:0005515;GO:0016787;
108_759;30_659	GO:0004630;GO:0005515;GO:0016787;GO:0035091;|GO:0000166;GO:0004697;GO:0005509;GO:0005515;GO:0005524;GO:0008270;GO:0016740;GO:0019992;GO:0004674;GO:0004701;GO:0008022;GO:0008047;GO:0019899;GO:0046872;
2123;30	GO:0004630;GO:0005515;GO:0016787;GO:0035091;|GO:0000166;GO:0004697;GO:0005509;GO:0005515;GO:0005524;GO:0008270;GO:0016740;GO:0019992;GO:0004674;GO:0004701;GO:0008022;GO:0008047;GO:0019899;GO:0046872;
4089;6934	GO:0003677;GO:0003950;GO:0008270;GO:0016757;GO:0042802;GO:0046872;GO:0051287;GO:0005515;|GO:0003677;GO:0003950;GO:0008270;GO:0016757;GO:0042802;GO:0046872;GO:0051287;
4089;6933	GO:0003677;GO:0003950;GO:0008270;GO:0016757;GO:0042802;GO:0046872;GO:0051287;|GO:0003677;GO:0003950;GO:0008270;GO:0016757;GO:0042802;GO:0046872;GO:0051287;GO:0005515;
4089;6932	GO:0003677;GO:0003950;GO:0008270;GO:0016757;GO:0042802;GO:0046872;GO:0051287;GO:0005515;|GO:0003677;GO:0003950;GO:0008270;GO:0016757;GO:0042802;GO:0046872;GO:0051287;
4224_4225;4052	GO:0004385;GO:0004721;GO:0008022;GO:0008092;GO:0015459;GO:0019901;GO:0019902;|GO:0004842;GO:0005515;GO:0008270;GO:0016874;GO:0046872;
4224_4225;4051	GO:0004385;GO:0004721;GO:0008022;GO:0008092;GO:0015459;GO:0019901;GO:0019902;|GO:0004842;GO:0005515;GO:0008270;GO:0016874;GO:0046872;
175_15168;9963	GO:0000166;GO:0005216;GO:0005224;GO:0005260;GO:0005515;GO:0005524;GO:0016887;GO:0030165;GO:0031404;|GO:0005452;GO:0005515;GO:0008510;GO:0015293;GO:0031402;
1055;30	GO:0003779;GO:0008060;GO:0005096;GO:0005515;GO:0008270;GO:0046872;GO:0043533;|GO:0004674;GO:0004696;GO:0004712;GO:0005267;GO:0004681;GO:0000166;GO:0004703;GO:0004871;GO:0005515;GO:0005524;GO:0016740;GO:0004697;GO:0005509;GO:0008270;GO:0019992;GO:0004699;GO:0046872;GO:0004700;GO:0005543;GO:0005080;GO:0003714;GO:0004672;GO:0004860;GO:0019901;
30;4990_13377	GO:0000166;GO:0004693;GO:0005515;GO:0005524;GO:0016740;GO:0004674;GO:0004691;|GO:0005216;GO:0005220;GO:0005262;GO:0005509;GO:0005515;GO:0008095;GO:0015085;
30;4990_13376	GO:0000166;GO:0004693;GO:0005515;GO:0005524;GO:0016740;GO:0004674;GO:0004691;|GO:0005216;GO:0005220;GO:0005262;GO:0005509;GO:0005515;GO:0008095;GO:0015085;
13966_13967;85	GO:0003714;GO:0005215;GO:0005515;GO:0008017;|GO:0004672;GO:0005515;
4559_9901;232	GO:0000287;GO:0003810;GO:0003924;GO:0005509;GO:0005525;GO:0008415;GO:0016746;GO:0019003;GO:0016740;|GO:0005509;GO:0005515;GO:0008270;GO:0004435;GO:0004871;GO:0016787;
3973_3978;4193_4589	GO:0003700;GO:0005496;GO:0005515;GO:0008270;GO:0008289;GO:0030235;GO:0030284;GO:0043565;GO:0046872;GO:0003707;GO:0016563;GO:0003708;GO:0008434;GO:0003713;GO:0016564;GO:0003714;GO:0004882;GO:0003706;GO:0004886;GO:0016439;GO:0004887;GO:0004872;GO:0005497;GO:0046983;GO:0003705;|GO:0003700;GO:0003706;GO:0003707;GO:0003713;GO:0004886;GO:0005496;GO:0005515;GO:0008270;GO:0016439;GO:0043565;GO:0046872;GO…
30_661;15370	GO:0000166;GO:0004697;GO:0005509;GO:0005515;GO:0005524;GO:0008270;GO:0016740;GO:0019992;GO:0004674;GO:0004691;|GO:0005515;GO:0008201;
377;80	GO:0008022;GO:0008134;GO:0016491;GO:0016616;GO:0048037;GO:0051287;|GO:0003700;GO:0003713;GO:0003714;GO:0008270;GO:0043565;GO:0046872;GO:0003677;GO:0003702;GO:0005515;
30_661;15369	GO:0000166;GO:0004697;GO:0005509;GO:0005515;GO:0005524;GO:0008270;GO:0016740;GO:0019992;GO:0004674;GO:0004691;|GO:0005515;GO:0008201;
2124;3512_13462_13464	GO:0004630;GO:0005515;GO:0016787;GO:0035091;|GO:0005515;GO:0016301;GO:0016308;GO:0016740;
2124;3512_13462_13463	GO:0004630;GO:0005515;GO:0016787;GO:0035091;|GO:0005515;GO:0016301;GO:0016308;GO:0016740;
84;14098	GO:0005070;GO:0005154;GO:0043560;GO:0005099;GO:0005102;GO:0019870;GO:0051020;GO:0005515;GO:0042169;GO:0045309;GO:0003924;GO:0005158;GO:0005159;GO:0005525;GO:0005545;GO:0019903;GO:0035014;GO:0043125;GO:0043559;GO:0004435;GO:0005057;GO:0005509;GO:0016787;GO:0000166;GO:0004713;GO:0005524;GO:0016740;GO:0009055;GO:0035091;|GO:0003779;GO:0003824;GO:0005215;GO:0005524;
84;14097	GO:0005070;GO:0005154;GO:0043560;GO:0005099;GO:0005102;GO:0019870;GO:0051020;GO:0005515;GO:0042169;GO:0045309;GO:0003924;GO:0005158;GO:0005159;GO:0005525;GO:0005545;GO:0019903;GO:0035014;GO:0043125;GO:0043559;GO:0004435;GO:0005057;GO:0005509;GO:0016787;GO:0000166;GO:0004713;GO:0005524;GO:0016740;GO:0009055;GO:0035091;|GO:0003779;GO:0003824;GO:0005215;GO:0005524;
108;3512	GO:0004630;GO:0005515;GO:0016787;GO:0035091;|GO:0005515;GO:0016301;GO:0016308;GO:0016740;
1_6395;4578_9479	GO:0003682;GO:0003700;GO:0003713;GO:0004871;GO:0005198;GO:0008022;GO:0045294;GO:0045296;GO:0050681;GO:0008092;|GO:0004725;GO:0005198;GO:0005488;GO:0016787;
6097;30	GO:0004385;GO:0004721;GO:0008022;GO:0008092;GO:0015459;GO:0019901;GO:0019902;|GO:0000166;GO:0000287;GO:0004674;GO:0004707;GO:0005515;GO:0005524;GO:0016740;GO:0005516;
13318;536	GO:0003700;GO:0005496;GO:0005515;GO:0008270;GO:0008289;GO:0030235;GO:0030284;GO:0043565;GO:0046872;GO:0004883;GO:0003707;GO:0004872;GO:0004882;GO:0005497;GO:0046983;|GO:0003676;GO:0003714;GO:0008270;GO:0046872;GO:0000166;GO:0003677;GO:0003723;GO:0005515;GO:0005524;GO:0003690;GO:0004003;GO:0019789;
108_759;13624	GO:0004630;GO:0005515;GO:0016787;GO:0035091;|GO:0005351;GO:0005515;
239_1294_1295;5174_18862	GO:0000166;GO:0003725;GO:0004519;GO:0004525;GO:0005515;GO:0005524;GO:0008026;GO:0016787;|GO:0003743;GO:0005515;
3978;4193_4589	GO:0003700;GO:0005496;GO:0005515;GO:0008270;GO:0008289;GO:0030235;GO:0030284;GO:0043565;GO:0046872;GO:0003707;GO:0016563;GO:0003708;GO:0008434;GO:0003713;GO:0016564;GO:0003714;GO:0004882;GO:0003706;GO:0004886;GO:0016439;GO:0004887;GO:0004872;GO:0005497;GO:0046983;GO:0003705;|GO:0003700;GO:0003706;GO:0003707;GO:0003713;GO:0004886;GO:0005496;GO:0005515;GO:0008270;GO:0016439;GO:0043565;GO:0046872;GO…
3956;84_1400_13729	GO:0000166;GO:0004714;GO:0004872;GO:0005524;GO:0016740;GO:0004713;GO:0030145;GO:0042802;GO:0046872;GO:0005010;GO:0005520;GO:0043548;GO:0043560;GO:0004716;GO:0005009;GO:0005066;GO:0042169;GO:0043559;GO:0051425;GO:0004718;GO:0005102;GO:0001948;GO:0004722;GO:0008022;GO:0019901;GO:0042609;GO:0042610;GO:0051117;GO:0005011;GO:0005515;GO:0005008;GO:0005020;GO:0005021;GO:0005509;GO:0004715;GO:0005070;GO:…
68_1353_14768;660	GO:0004722;GO:0004871;GO:0005506;GO:0005515;GO:0016787;GO:0030145;GO:0046872;|GO:0001786;GO:0005215;GO:0005544;
3978;727	GO:0003700;GO:0005496;GO:0005515;GO:0008270;GO:0008289;GO:0030235;GO:0030284;GO:0043565;GO:0046872;|GO:0003700;GO:0004527;GO:0016787;
1273_18151;84_232_471	GO:0003723;GO:0004439;GO:0016787;|GO:0005070;GO:0005089;GO:0005509;GO:0005515;
30;9018_13599_15369	GO:0000166;GO:0004697;GO:0005509;GO:0005515;GO:0005524;GO:0008270;GO:0016740;GO:0019992;GO:0004674;GO:0004691;|GO:0005515;GO:0008201;
30;9018_13599_15370	GO:0000166;GO:0004697;GO:0005509;GO:0005515;GO:0005524;GO:0008270;GO:0016740;GO:0019992;GO:0004674;GO:0004691;|GO:0005515;GO:0008201;
4578_4579_9479_14150;4497_5400_13196	GO:0003779;GO:0005200;|GO:0004872;GO:0004971;GO:0005216;GO:0005234;GO:0015277;
108_471_759;13624	GO:0004630;GO:0005515;GO:0016787;GO:0035091;|GO:0005351;GO:0005515;
13966_13967;84_85	GO:0003714;GO:0005215;GO:0005515;GO:0008017;|GO:0004672;GO:0005515;
574_1037_5390;471	GO:0003700;GO:0004842;GO:0004871;GO:0005509;GO:0005515;GO:0008270;GO:0016874;|GO:0003700;GO:0005085;GO:0005515;GO:0008270;GO:0019992;GO:0030676;GO:0046872;GO:0004435;GO:0005057;GO:0005509;GO:0016787;GO:0000166;GO:0004715;GO:0005524;GO:0016740;GO:0005089;GO:0004713;
3973_13318;536	GO:0003700;GO:0005496;GO:0005515;GO:0008270;GO:0008289;GO:0030235;GO:0030284;GO:0043565;GO:0046872;GO:0004883;GO:0003707;GO:0004872;GO:0004882;GO:0005497;GO:0046983;|GO:0003676;GO:0003714;GO:0008270;GO:0046872;GO:0000166;GO:0003677;GO:0003723;GO:0005515;GO:0005524;GO:0003690;GO:0004003;GO:0019789;
626_15168;6192	GO:0000166;GO:0005216;GO:0005224;GO:0005260;GO:0005515;GO:0005524;GO:0016887;GO:0030165;GO:0031404;|GO:0005452;GO:0005515;GO:0008510;GO:0015293;GO:0031402;
2531_13571;84	GO:0005198;GO:0005515;|GO:0000166;GO:0004713;GO:0005524;GO:0016740;GO:0030145;GO:0042802;GO:0046872;GO:0001948;GO:0004722;GO:0008022;GO:0019901;GO:0042169;GO:0042609;GO:0042610;GO:0043548;GO:0051117;GO:0005515;
30;9018_15370	GO:0000166;GO:0004697;GO:0005509;GO:0005515;GO:0005524;GO:0008270;GO:0016740;GO:0019992;GO:0004674;GO:0004691;|GO:0005515;GO:0008201;
1;17590_17591	GO:0005515;GO:0008139;GO:0008270;GO:0008565;|GO:0003677;GO:0005215;GO:0005515;GO:0008270;GO:0046872;
30;9018_15369	GO:0000166;GO:0004697;GO:0005509;GO:0005515;GO:0005524;GO:0008270;GO:0016740;GO:0019992;GO:0004674;GO:0004691;|GO:0005515;GO:0008201;
926;4225	GO:0000175;GO:0003723;GO:0004527;GO:0005515;GO:0016787;|GO:0005515;
926;4224	GO:0000175;GO:0003723;GO:0004527;GO:0005515;GO:0016787;|GO:0005515;
3973_3978;14283_14285	GO:0003700;GO:0005496;GO:0005515;GO:0008270;GO:0008289;GO:0030235;GO:0030284;GO:0043565;GO:0046872;GO:0004883;GO:0003707;GO:0003706;GO:0003713;GO:0004886;GO:0016439;GO:0004872;GO:0004882;GO:0005497;GO:0046983;GO:0008434;GO:0003714;GO:0004887;|GO:0003713;GO:0004871;GO:0005515;GO:0030528;
3973_3978;14283_14284	GO:0003700;GO:0005496;GO:0005515;GO:0008270;GO:0008289;GO:0030235;GO:0030284;GO:0043565;GO:0046872;GO:0004883;GO:0003707;GO:0003706;GO:0003713;GO:0004886;GO:0016439;GO:0004872;GO:0004882;GO:0005497;GO:0046983;GO:0008434;GO:0003714;GO:0004887;|GO:0003713;GO:0004871;GO:0005515;GO:0030528;
3301_15413;15413_15414	GO:0003677;GO:0003702;GO:0003705;GO:0005515;GO:0030528;GO:0016564;|GO:0003677;GO:0003702;GO:0003705;GO:0016564;
4391_4392;30	GO:0005515;GO:0008047;GO:0030693;|GO:0000166;GO:0004674;GO:0004708;GO:0004713;GO:0005515;GO:0005524;GO:0016740;GO:0001784;GO:0004707;GO:0004700;GO:0008270;GO:0019992;GO:0046872;
2531_13572;13571_13572	GO:0005198;GO:0005515;|GO:0005198;GO:0005515;
15066_15067;30	GO:0004871;GO:0005515;GO:0015075;GO:0015285;|GO:0000166;GO:0001784;GO:0004674;GO:0004707;GO:0005515;GO:0005524;GO:0016740;GO:0004697;GO:0005509;GO:0008270;GO:0019992;GO:0004699;GO:0004871;GO:0046872;GO:0004681;
1274_18151;84_124_471	GO:0003723;GO:0004439;GO:0016787;|GO:0005070;GO:0005089;GO:0005509;GO:0005515;
471_759_2123;30	GO:0004630;GO:0005515;GO:0016787;GO:0035091;|GO:0000166;GO:0004697;GO:0005509;GO:0005515;GO:0005524;GO:0008270;GO:0016740;GO:0019992;GO:0004674;GO:0004701;GO:0008022;GO:0008047;GO:0019899;GO:0046872;
108_471_759;30_659_661	GO:0004630;GO:0005515;GO:0016787;GO:0035091;|GO:0000166;GO:0004697;GO:0005509;GO:0005515;GO:0005524;GO:0008270;GO:0016740;GO:0019992;GO:0004674;GO:0004701;GO:0008022;GO:0008047;GO:0019899;GO:0046872;
108_471_759_2123;3512_13462	GO:0004630;GO:0005515;GO:0016787;GO:0035091;|GO:0005515;GO:0016301;GO:0016308;GO:0016740;
108_471_759_2123;3512_13463	GO:0004630;GO:0005515;GO:0016787;GO:0035091;|GO:0005515;GO:0016301;GO:0016308;GO:0016740;
108_471_759_2123;3512_13464	GO:0004630;GO:0005515;GO:0016787;GO:0035091;|GO:0005515;GO:0016301;GO:0016308;GO:0016740;
2531_6395_6396;428_9479	GO:0003682;GO:0003700;GO:0003713;GO:0004871;GO:0005198;GO:0008022;GO:0045294;GO:0045296;GO:0050681;GO:0008092;|GO:0004725;GO:0005198;GO:0005488;GO:0016787;
812_1273;84_124_471	GO:0003723;GO:0004439;GO:0016787;|GO:0005070;GO:0005089;GO:0005509;GO:0005515;
4579_9479;4497_14518	GO:0003779;GO:0005200;|GO:0004872;GO:0004971;GO:0005216;GO:0005234;GO:0015277;
759_2123;3512_13464	GO:0004630;GO:0005515;GO:0016787;GO:0035091;|GO:0005515;GO:0016301;GO:0016308;GO:0016740;
759_2123;3512_13463	GO:0004630;GO:0005515;GO:0016787;GO:0035091;|GO:0005515;GO:0016301;GO:0016308;GO:0016740;
759_2123;3512_13462	GO:0004630;GO:0005515;GO:0016787;GO:0035091;|GO:0005515;GO:0016301;GO:0016308;GO:0016740;
759_2123;3512_13462_13463	GO:0004630;GO:0005515;GO:0016787;GO:0035091;|GO:0005515;GO:0016301;GO:0016308;GO:0016740;
759_2123;3512_13462_13464	GO:0004630;GO:0005515;GO:0016787;GO:0035091;|GO:0005515;GO:0016301;GO:0016308;GO:0016740;
2531;13571	GO:0003682;GO:0003700;GO:0003713;GO:0004871;GO:0005198;GO:0008022;GO:0045294;GO:0045296;GO:0050681;GO:0008092;GO:0005515;|GO:0005198;GO:0005515;
17714;124	GO:0000166;GO:0003777;GO:0005515;GO:0005524;GO:0008017;|GO:0005085;GO:0005089;GO:0005509;GO:0005515;GO:0000166;GO:0003777;GO:0005524;
63_19051;1405	GO:0000287;GO:0004725;GO:0016787;|GO:0003700;GO:0005515;GO:0043565;
6395;428_1212	GO:0003682;GO:0003700;GO:0003713;GO:0004871;GO:0005198;GO:0008022;GO:0045294;GO:0045296;GO:0050681;GO:0008092;|GO:0004872;GO:0005001;GO:0016787;GO:0004089;GO:0005515;GO:0008270;
15062_15066;30	GO:0004871;GO:0005515;GO:0015075;GO:0015285;|GO:0000166;GO:0001784;GO:0004674;GO:0004707;GO:0005515;GO:0005524;GO:0016740;GO:0004697;GO:0005509;GO:0008270;GO:0019992;GO:0004699;GO:0004871;GO:0046872;GO:0004681;
2124;13463_13464	GO:0004630;GO:0005515;GO:0016787;GO:0035091;|GO:0005515;GO:0016301;GO:0016308;GO:0016740;
30;916_13376	GO:0000166;GO:0004693;GO:0005515;GO:0005524;GO:0016740;GO:0004674;GO:0004691;|GO:0005216;GO:0005220;GO:0005262;GO:0005509;GO:0005515;GO:0008095;GO:0015085;
30;916_13377	GO:0000166;GO:0004693;GO:0005515;GO:0005524;GO:0016740;GO:0004674;GO:0004691;|GO:0005216;GO:0005220;GO:0005262;GO:0005509;GO:0005515;GO:0008095;GO:0015085;
30_661_15665;3973	GO:0000166;GO:0004674;GO:0005351;GO:0005524;GO:0016740;GO:0042802;|GO:0003700;GO:0005496;GO:0005515;GO:0008270;GO:0008289;GO:0030235;GO:0030284;GO:0043565;GO:0046872;GO:0003707;GO:0004872;GO:0004882;GO:0005497;GO:0046983;
30_661_15665;3978	GO:0000166;GO:0004674;GO:0005351;GO:0005524;GO:0016740;GO:0042802;|GO:0003700;GO:0005496;GO:0005515;GO:0008270;GO:0008289;GO:0030235;GO:0030284;GO:0043565;GO:0046872;GO:0003707;GO:0004872;GO:0004882;GO:0005497;GO:0046983;
4003;4224_4762_13143	GO:0001584;GO:0004952;GO:0001601;GO:0001602;GO:0004872;|GO:0003779;GO:0004864;GO:0005515;GO:0008157;
18151;84_232_471	GO:0003723;GO:0004439;GO:0016787;|GO:0005070;GO:0005089;GO:0005509;GO:0005515;
3956;964	GO:0000166;GO:0004713;GO:0005524;GO:0016740;GO:0030145;GO:0042802;GO:0046872;GO:0004872;GO:0005010;GO:0005520;GO:0043548;GO:0043560;GO:0004716;GO:0005009;GO:0005066;GO:0042169;GO:0043559;GO:0051425;GO:0004718;GO:0005102;GO:0005070;GO:0005515;GO:0001948;GO:0004722;GO:0008022;GO:0019901;GO:0042609;GO:0042610;GO:0051117;GO:0000287;GO:0035014;GO:0005011;GO:0005008;GO:0004715;GO:0005003;GO:0003677;GO:…
30;9018_13599_15369_15370	GO:0000166;GO:0004697;GO:0005509;GO:0005515;GO:0005524;GO:0008270;GO:0016740;GO:0019992;GO:0004674;GO:0004691;|GO:0005515;GO:0008201;
4497_6752_13447;30_659	GO:0004872;GO:0008067;|GO:0000166;GO:0004697;GO:0005509;GO:0005515;GO:0005524;GO:0008270;GO:0016740;GO:0019992;GO:0004699;GO:0004871;GO:0046872;GO:0004674;GO:0004701;GO:0008022;GO:0008047;GO:0019899;GO:0004700;GO:0000287;
4497_6752_13447;30_661	GO:0004872;GO:0008067;|GO:0000166;GO:0004697;GO:0005509;GO:0005515;GO:0005524;GO:0008270;GO:0016740;GO:0019992;GO:0004699;GO:0004871;GO:0046872;GO:0004674;GO:0004701;GO:0008022;GO:0008047;GO:0019899;GO:0004700;GO:0000287;
3978;14284_14285	GO:0003700;GO:0005496;GO:0005515;GO:0008270;GO:0008289;GO:0030235;GO:0030284;GO:0043565;GO:0046872;GO:0004883;GO:0003707;GO:0003706;GO:0003713;GO:0004886;GO:0016439;GO:0004872;GO:0004882;GO:0005497;GO:0046983;GO:0008434;GO:0003714;GO:0004887;|GO:0003713;GO:0004871;GO:0005515;GO:0030528;
5173;5173_18862	GO:0000166;GO:0003725;GO:0004519;GO:0004525;GO:0005515;GO:0005524;GO:0008026;GO:0016787;|GO:0003743;GO:0005515;
30;84_108_13399_13400	GO:0000166;GO:0004674;GO:0004682;GO:0005524;GO:0016740;GO:0047485;GO:0005351;GO:0042802;GO:0004697;GO:0005509;GO:0005515;GO:0008270;GO:0019992;GO:0004701;GO:0008022;GO:0008047;GO:0019899;GO:0046872;GO:0004700;GO:0004707;GO:0004708;GO:0008339;|GO:0003924;GO:0005515;GO:0005525;GO:0009055;GO:0035091;
14228;5255_5691	GO:0048503;|GO:0048503;
108_759;13465	GO:0004630;GO:0005515;GO:0016787;GO:0035091;|GO:0005515;GO:0016301;GO:0016308;GO:0016740;
108_759;13464	GO:0004630;GO:0005515;GO:0016787;GO:0035091;|GO:0005515;GO:0016301;GO:0016308;GO:0016740;
108_759;13463	GO:0004630;GO:0005515;GO:0016787;GO:0035091;|GO:0005515;GO:0016301;GO:0016308;GO:0016740;
108_759;13462	GO:0004630;GO:0005515;GO:0016787;GO:0035091;|GO:0005515;GO:0016301;GO:0016308;GO:0016740;
3492_15261;15261_18137	GO:0003677;GO:0003886;GO:0005515;GO:0008168;GO:0008270;GO:0016740;GO:0046872;|GO:0008047;GO:0008270;GO:0016564;GO:0019899;GO:0046872;
3492_11369_15261_15262;15261	GO:0003677;GO:0003886;GO:0005515;GO:0008168;GO:0008270;GO:0016740;GO:0046872;|GO:0008047;GO:0008270;GO:0016564;GO:0019899;GO:0046872;
4578_4579_14150;4497_14518	GO:0003779;GO:0005200;|GO:0004872;GO:0004971;GO:0005216;GO:0005234;GO:0015277;
471_2123;13462	GO:0004630;GO:0005515;GO:0016787;GO:0035091;|GO:0005515;GO:0016301;GO:0016308;GO:0016740;
471_2123;13463	GO:0004630;GO:0005515;GO:0016787;GO:0035091;|GO:0005515;GO:0016301;GO:0016308;GO:0016740;
471_2123;13464	GO:0004630;GO:0005515;GO:0016787;GO:0035091;|GO:0005515;GO:0016301;GO:0016308;GO:0016740;
471_2123;13465	GO:0004630;GO:0005515;GO:0016787;GO:0035091;|GO:0005515;GO:0016301;GO:0016308;GO:0016740;
1_2531_6396;4578_9479	GO:0003682;GO:0003700;GO:0003713;GO:0004871;GO:0005198;GO:0008022;GO:0045294;GO:0045296;GO:0050681;GO:0008092;|GO:0004725;GO:0005198;GO:0005488;GO:0016787;
108_471_2123;3512_13462_13463	GO:0004630;GO:0005515;GO:0016787;GO:0035091;|GO:0005515;GO:0016301;GO:0016308;GO:0016740;
108_471_2123;3512_13462_13464	GO:0004630;GO:0005515;GO:0016787;GO:0035091;|GO:0005515;GO:0016301;GO:0016308;GO:0016740;
13972;84_85	GO:0003714;GO:0005215;GO:0005515;GO:0008017;|GO:0004672;GO:0005515;
759_2123;13462_13464	GO:0004630;GO:0005515;GO:0016787;GO:0035091;|GO:0005515;GO:0016301;GO:0016308;GO:0016740;
759_2123;13462_13463	GO:0004630;GO:0005515;GO:0016787;GO:0035091;|GO:0005515;GO:0016301;GO:0016308;GO:0016740;
4578_14150;4497_5400_13196	GO:0003779;GO:0005200;|GO:0004872;GO:0004971;GO:0005216;GO:0005234;GO:0015277;
5173;5173_5174_18862	GO:0000166;GO:0003725;GO:0004519;GO:0004525;GO:0005515;GO:0005524;GO:0008026;GO:0016787;|GO:0003743;GO:0005515;
2531_13571;2531_13571_13572	GO:0005198;GO:0005515;|GO:0005198;GO:0005515;
279;660_4223	GO:0004722;GO:0004871;GO:0005506;GO:0005515;GO:0016787;GO:0030145;GO:0046872;|GO:0001786;GO:0005215;GO:0005544;
108_471_759_2123;3512	GO:0004630;GO:0005515;GO:0016787;GO:0035091;|GO:0005515;GO:0016301;GO:0016308;GO:0016740;
3978;14283_14284_14285	GO:0003700;GO:0005496;GO:0005515;GO:0008270;GO:0008289;GO:0030235;GO:0030284;GO:0043565;GO:0046872;GO:0004883;GO:0003707;GO:0003706;GO:0003713;GO:0004886;GO:0016439;GO:0004872;GO:0004882;GO:0005497;GO:0046983;GO:0008434;GO:0003714;GO:0004887;|GO:0003713;GO:0004871;GO:0005515;GO:0030528;
9479_14150;4497_5400_13196	GO:0003779;GO:0005200;|GO:0004872;GO:0004971;GO:0005216;GO:0005234;GO:0015277;
28_3936_4592;6922	GO:0003706;GO:0004872;GO:0005509;GO:0005515;GO:0046982;|GO:0005515;GO:0008233;
9479_14150;5400_13196	GO:0003779;GO:0005200;|GO:0004872;GO:0004971;GO:0005216;GO:0005234;GO:0015277;
4578_4579_9479;4497_13196	GO:0003779;GO:0005200;|GO:0004872;GO:0004971;GO:0005216;GO:0005234;GO:0015277;
1_6395_6396;4578_9479	GO:0003682;GO:0003700;GO:0003713;GO:0004871;GO:0005198;GO:0008022;GO:0045294;GO:0045296;GO:0050681;GO:0008092;|GO:0004725;GO:0005198;GO:0005488;GO:0016787;
30;1761	GO:0004674;GO:0000166;GO:0005351;GO:0005524;GO:0016740;GO:0042802;GO:0004691;GO:0005515;|GO:0004115;GO:0004119;GO:0016787;
471_759;30_661	GO:0004630;GO:0005515;GO:0016787;GO:0035091;|GO:0000166;GO:0004697;GO:0005509;GO:0005515;GO:0005524;GO:0008270;GO:0016740;GO:0019992;GO:0004674;GO:0004701;GO:0008022;GO:0008047;GO:0019899;GO:0046872;
175_15168;6192	GO:0000166;GO:0005216;GO:0005224;GO:0005260;GO:0005515;GO:0005524;GO:0016887;GO:0030165;GO:0031404;|GO:0005452;GO:0005515;GO:0008510;GO:0015293;GO:0031402;
471_759;30_659	GO:0004630;GO:0005515;GO:0016787;GO:0035091;|GO:0000166;GO:0004697;GO:0005509;GO:0005515;GO:0005524;GO:0008270;GO:0016740;GO:0019992;GO:0004674;GO:0004701;GO:0008022;GO:0008047;GO:0019899;GO:0046872;
11369;48	GO:0003677;GO:0003886;GO:0008134;GO:0008168;GO:0008270;GO:0016564;GO:0016740;GO:0046872;GO:0005515;|GO:0003682;GO:0005515;GO:0008270;GO:0008757;GO:0016740;GO:0046974;
4089;289_4089_4090_4091	GO:0003677;GO:0003950;GO:0008270;GO:0016757;GO:0042802;GO:0046872;GO:0051287;GO:0005515;|GO:0003677;GO:0003950;GO:0008270;GO:0016757;GO:0042802;GO:0046872;GO:0051287;
1294;13822_13823	GO:0000166;GO:0003677;GO:0003725;GO:0004003;GO:0004004;GO:0005515;GO:0005524;GO:0016787;|GO:0005515;GO:0008170;GO:0008276;GO:0016740;
13973;85	GO:0003714;GO:0005215;GO:0005515;GO:0008017;|GO:0004672;GO:0005515;
9479;4497_14518	GO:0003779;GO:0005200;|GO:0004872;GO:0004971;GO:0005216;GO:0005234;GO:0015277;
1274_18151;84_124_232	GO:0003723;GO:0004439;GO:0016787;|GO:0005070;GO:0005089;GO:0005509;GO:0005515;
5988;5173_5174_18862	GO:0000166;GO:0003725;GO:0004519;GO:0004525;GO:0005515;GO:0005524;GO:0008026;GO:0016787;|GO:0003743;GO:0005515;
661;9018_13599_15369	GO:0000166;GO:0004697;GO:0005509;GO:0005515;GO:0005524;GO:0008270;GO:0016740;GO:0019992;GO:0004674;GO:0004691;|GO:0005515;GO:0008201;
4578_4579_9479;13196_14518	GO:0003779;GO:0005200;|GO:0004872;GO:0004971;GO:0005216;GO:0005234;GO:0015277;
661;9018_13599_15370	GO:0000166;GO:0004697;GO:0005509;GO:0005515;GO:0005524;GO:0008270;GO:0016740;GO:0019992;GO:0004674;GO:0004691;|GO:0005515;GO:0008201;
3492_11369_15262;15261	GO:0003677;GO:0003886;GO:0005515;GO:0008168;GO:0008270;GO:0016740;GO:0046872;|GO:0008047;GO:0008270;GO:0016564;GO:0019899;GO:0046872;
5173;5173_8039_18862	GO:0000166;GO:0003725;GO:0004519;GO:0004525;GO:0005515;GO:0005524;GO:0008026;GO:0016787;|GO:0003743;GO:0005515;
13408_13409;428_1212	GO:0004864;GO:0005125;GO:0008083;GO:0008201;|GO:0004089;GO:0005001;GO:0005515;GO:0008270;GO:0016787;
2531;2531_13571	GO:0003682;GO:0003700;GO:0003713;GO:0004871;GO:0005198;GO:0008022;GO:0045294;GO:0045296;GO:0050681;GO:0008092;GO:0005515;|GO:0005198;GO:0005515;
68;660_4223	GO:0004722;GO:0004871;GO:0005506;GO:0005515;GO:0016787;GO:0030145;GO:0046872;|GO:0001786;GO:0005215;GO:0005544;
4578_9479_14150;4497_13196	GO:0003779;GO:0005200;|GO:0004872;GO:0004971;GO:0005216;GO:0005234;GO:0015277;
812_1274_18151;124_232_471	GO:0003723;GO:0004439;GO:0016787;|GO:0005070;GO:0005089;GO:0005509;GO:0005515;
4579;4497_14518	GO:0003779;GO:0005200;|GO:0004872;GO:0004971;GO:0005216;GO:0005234;GO:0015277;
1;17592	GO:0005515;GO:0008139;GO:0008270;GO:0008565;|GO:0003677;GO:0005215;GO:0005515;GO:0008270;GO:0046872;
1;17591	GO:0005515;GO:0008139;GO:0008270;GO:0008565;|GO:0003677;GO:0005215;GO:0005515;GO:0008270;GO:0046872;
1;17590	GO:0005515;GO:0008139;GO:0008270;GO:0008565;|GO:0003677;GO:0005215;GO:0005515;GO:0008270;GO:0046872;
2124;13624	GO:0004630;GO:0005515;GO:0016787;GO:0035091;|GO:0005351;GO:0005515;
18152;14837	GO:0003723;GO:0004439;GO:0016787;|GO:0005070;GO:0005089;GO:0005509;GO:0005515;
18152;14836	GO:0003723;GO:0004439;GO:0016787;|GO:0005070;GO:0005089;GO:0005509;GO:0005515;
18152;14835	GO:0003723;GO:0004439;GO:0016787;|GO:0005070;GO:0005089;GO:0005509;GO:0005515;
18152;14834	GO:0003723;GO:0004439;GO:0016787;|GO:0005070;GO:0005089;GO:0005509;GO:0005515;
812_1274;14834	GO:0003723;GO:0004439;GO:0016787;|GO:0005070;GO:0005089;GO:0005509;GO:0005515;
812_1274;14835	GO:0003723;GO:0004439;GO:0016787;|GO:0005070;GO:0005089;GO:0005509;GO:0005515;
812_1274;14836	GO:0003723;GO:0004439;GO:0016787;|GO:0005070;GO:0005089;GO:0005509;GO:0005515;
812_1274;14837	GO:0003723;GO:0004439;GO:0016787;|GO:0005070;GO:0005089;GO:0005509;GO:0005515;
1_13967;84_85	GO:0003714;GO:0005215;GO:0005515;GO:0008017;|GO:0004672;GO:0005515;
30;13399_13400	GO:0000166;GO:0004674;GO:0004682;GO:0005524;GO:0016740;GO:0047485;GO:0005351;GO:0042802;GO:0004697;GO:0005509;GO:0005515;GO:0008270;GO:0019992;GO:0004701;GO:0008022;GO:0008047;GO:0019899;GO:0046872;GO:0004700;GO:0004707;GO:0004708;GO:0008339;|GO:0003924;GO:0005515;GO:0005525;GO:0009055;GO:0035091;
3956;759	GO:0000166;GO:0004713;GO:0005524;GO:0008022;GO:0016740;GO:0030145;GO:0042802;GO:0046872;GO:0001948;GO:0004722;GO:0019901;GO:0042169;GO:0042609;GO:0042610;GO:0043548;GO:0051117;|GO:0004630;GO:0005515;GO:0016787;GO:0035091;
441_442;442_443	GO:0004748;|GO:0004748;
377_378_14374;80	GO:0008022;GO:0008134;GO:0016491;GO:0016616;GO:0048037;GO:0051287;|GO:0003700;GO:0003713;GO:0003714;GO:0008270;GO:0043565;GO:0046872;GO:0003677;GO:0003702;GO:0005515;
626_15168;9963	GO:0000166;GO:0005216;GO:0005224;GO:0005260;GO:0005515;GO:0005524;GO:0016887;GO:0030165;GO:0031404;|GO:0005452;GO:0005515;GO:0008510;GO:0015293;GO:0031402;
471_2123;13624	GO:0004630;GO:0005515;GO:0016787;GO:0035091;|GO:0005351;GO:0005515;
108_471;3512_13462_13463	GO:0004630;GO:0005515;GO:0016787;GO:0035091;|GO:0005515;GO:0016301;GO:0016308;GO:0016740;
108_471;3512_13462_13464	GO:0004630;GO:0005515;GO:0016787;GO:0035091;|GO:0005515;GO:0016301;GO:0016308;GO:0016740;
4578_9479;4497_14518	GO:0003779;GO:0005200;|GO:0004872;GO:0004971;GO:0005216;GO:0005234;GO:0015277;
4225;618_1129_4051	GO:0004385;GO:0004721;GO:0008022;GO:0008092;GO:0015459;GO:0019901;GO:0019902;|GO:0004842;GO:0005515;GO:0008270;GO:0016874;GO:0046872;
4225;618_1129_4052	GO:0004385;GO:0004721;GO:0008022;GO:0008092;GO:0015459;GO:0019901;GO:0019902;|GO:0004842;GO:0005515;GO:0008270;GO:0016874;GO:0046872;
87;1361_3121	GO:0000166;GO:0003677;GO:0003723;GO:0005515;|GO:0003755;GO:0005515;GO:0016853;
1_2531;428_1212	GO:0003682;GO:0003700;GO:0003713;GO:0004871;GO:0005198;GO:0008022;GO:0045294;GO:0045296;GO:0050681;GO:0008092;|GO:0004872;GO:0005001;GO:0016787;GO:0004089;GO:0005515;GO:0008270;
1273;84_124_471	GO:0003723;GO:0004439;GO:0016787;|GO:0005070;GO:0005089;GO:0005509;GO:0005515;
1_13965_13967;85	GO:0003714;GO:0005215;GO:0005515;GO:0008017;|GO:0004672;GO:0005515;
87;3121	GO:0000166;GO:0003677;GO:0003723;GO:0005515;|GO:0003755;GO:0005515;GO:0016853;
4497_6752_13447;30_659_661	GO:0004872;GO:0008067;|GO:0000166;GO:0004697;GO:0005509;GO:0005515;GO:0005524;GO:0008270;GO:0016740;GO:0019992;GO:0004699;GO:0004871;GO:0046872;GO:0004674;GO:0004701;GO:0008022;GO:0008047;GO:0019899;GO:0004700;GO:0000287;
108_471_759;3512_13462_13464	GO:0004630;GO:0005515;GO:0016787;GO:0035091;|GO:0005515;GO:0016301;GO:0016308;GO:0016740;
108_471_759;3512_13462_13463	GO:0004630;GO:0005515;GO:0016787;GO:0035091;|GO:0005515;GO:0016301;GO:0016308;GO:0016740;
19051;4361	GO:0000287;GO:0004725;GO:0016787;|GO:0003700;GO:0005515;GO:0043565;
5007;30_659	GO:0004872;GO:0005200;GO:0005515;GO:0005529;GO:0005198;GO:0030280;|GO:0000166;GO:0004699;GO:0004871;GO:0005524;GO:0008270;GO:0016740;GO:0019992;GO:0046872;GO:0004674;GO:0005057;GO:0005515;GO:0004697;GO:0005509;GO:0004701;GO:0008022;GO:0008047;GO:0019899;GO:0004700;
1;13248_13249	GO:0003714;GO:0005215;GO:0005515;GO:0008017;|GO:0003690;GO:0003700;GO:0003702;GO:0008022;GO:0008270;GO:0016563;GO:0042803;GO:0043565;GO:0046872;
471_759_2123;3512_13462_13464	GO:0004630;GO:0005515;GO:0016787;GO:0035091;|GO:0005515;GO:0016301;GO:0016308;GO:0016740;
471_759_2123;3512_13462_13463	GO:0004630;GO:0005515;GO:0016787;GO:0035091;|GO:0005515;GO:0016301;GO:0016308;GO:0016740;
812_1274;124_232_471	GO:0003723;GO:0004439;GO:0016787;|GO:0005070;GO:0005089;GO:0005509;GO:0005515;
1114;68	GO:0005488;GO:0008262;GO:0008565;|GO:0004722;GO:0004871;GO:0005506;GO:0005515;GO:0016787;GO:0030145;GO:0046872;
926;1164_1166_17585	GO:0000175;GO:0003723;GO:0004527;GO:0005515;GO:0016787;|GO:0000175;GO:0004527;GO:0005515;GO:0008312;GO:0016787;
80;937_6252	GO:0003682;GO:0005515;GO:0008270;GO:0016564;GO:0043565;GO:0046872;GO:0003700;GO:0016563;GO:0003677;GO:0003702;GO:0003690;GO:0008022;GO:0042803;GO:0003713;GO:0003714;GO:0003704;|GO:0003700;GO:0003713;GO:0004402;GO:0008022;GO:0008270;GO:0016407;GO:0016740;GO:0046872;GO:0004871;GO:0051577;
80;937_6251	GO:0003682;GO:0005515;GO:0008270;GO:0016564;GO:0043565;GO:0046872;GO:0003700;GO:0016563;GO:0003677;GO:0003702;GO:0003690;GO:0008022;GO:0042803;GO:0003713;GO:0003714;GO:0003704;|GO:0003700;GO:0003713;GO:0004402;GO:0008022;GO:0008270;GO:0016407;GO:0016740;GO:0046872;GO:0004871;GO:0051577;
4578_4579;4497_14518	GO:0003779;GO:0005200;|GO:0004872;GO:0004971;GO:0005216;GO:0005234;GO:0015277;
13965_13966_13967;84_85	GO:0003714;GO:0005215;GO:0005515;GO:0008017;|GO:0004672;GO:0005515;
926;4224_4225	GO:0000175;GO:0003723;GO:0004527;GO:0005515;GO:0016787;|GO:0005515;
4578_4579_9479_14150;5400_13196	GO:0003779;GO:0005200;|GO:0004872;GO:0004971;GO:0005216;GO:0005234;GO:0015277;
30;1533	GO:0000166;GO:0003725;GO:0004694;GO:0005515;GO:0005524;GO:0008601;GO:0016740;GO:0001784;GO:0004674;GO:0004707;GO:0004697;GO:0005509;GO:0008270;GO:0019992;|GO:0004239;GO:0008233;GO:0046872;GO:0050897;GO:0003700;GO:0003723;GO:0005515;GO:0016787;
1400;13730	GO:0005070;GO:0005154;GO:0043560;GO:0000166;GO:0004713;GO:0005524;GO:0016740;GO:0030145;GO:0042802;GO:0046872;GO:0004718;GO:0005102;GO:0042169;GO:0001948;GO:0004722;GO:0008022;GO:0019901;GO:0042609;GO:0042610;GO:0043548;GO:0051117;GO:0005515;GO:0045309;GO:0005099;GO:0019870;GO:0051020;GO:0003924;GO:0005158;GO:0005159;GO:0005525;GO:0005545;GO:0019903;GO:0035014;GO:0043125;GO:0043559;GO:0004726;GO:…
1400;13729	GO:0005070;GO:0005154;GO:0043560;GO:0000166;GO:0004713;GO:0005524;GO:0016740;GO:0030145;GO:0042802;GO:0046872;GO:0004718;GO:0005102;GO:0042169;GO:0001948;GO:0004722;GO:0008022;GO:0019901;GO:0042609;GO:0042610;GO:0043548;GO:0051117;GO:0005515;GO:0045309;GO:0005099;GO:0019870;GO:0051020;GO:0003924;GO:0005158;GO:0005159;GO:0005525;GO:0005545;GO:0019903;GO:0035014;GO:0043125;GO:0043559;GO:0004726;GO:…
5988;5174_18862	GO:0000166;GO:0003725;GO:0004519;GO:0004525;GO:0005515;GO:0005524;GO:0008026;GO:0016787;|GO:0003743;GO:0005515;
15037;4590_5924_9927_9928	GO:0003813;GO:0008233;|GO:0004866;GO:0005102;
661;15370	GO:0000166;GO:0004697;GO:0005509;GO:0005515;GO:0005524;GO:0008270;GO:0016740;GO:0019992;GO:0004674;GO:0004691;|GO:0005515;GO:0008201;
661;15369	GO:0000166;GO:0004697;GO:0005509;GO:0005515;GO:0005524;GO:0008270;GO:0016740;GO:0019992;GO:0004674;GO:0004691;|GO:0005515;GO:0008201;
3978;3973_3978	GO:0003700;GO:0003707;GO:0004887;GO:0008270;GO:0043565;GO:0046872;GO:0003706;GO:0003713;GO:0005496;GO:0005515;GO:0008289;GO:0030235;GO:0030284;GO:0003714;GO:0004883;GO:0016563;GO:0003708;GO:0004886;GO:0016439;GO:0004872;GO:0004882;GO:0005497;GO:0046983;GO:0005504;GO:0008047;GO:0016501;GO:0016564;GO:0046965;GO:0046982;GO:0008434;GO:0003723;GO:0017163;GO:0032448;|GO:0003700;GO:0003706;GO:0003707;GO…
471_2123;13624_16872	GO:0004630;GO:0005515;GO:0016787;GO:0035091;|GO:0005351;GO:0005515;
3973_3978;727	GO:0003700;GO:0005496;GO:0005515;GO:0008270;GO:0008289;GO:0030235;GO:0030284;GO:0043565;GO:0046872;|GO:0003700;GO:0004527;GO:0016787;
6395;428	GO:0003682;GO:0003700;GO:0003713;GO:0004871;GO:0005198;GO:0008022;GO:0045294;GO:0045296;GO:0050681;GO:0008092;|GO:0004725;GO:0005515;GO:0016787;GO:0004872;GO:0005001;GO:0004089;GO:0008270;GO:0005198;GO:0005488;
3973_3978_4589;3973_3978_4193_4589	GO:0003700;GO:0003706;GO:0003707;GO:0003713;GO:0004886;GO:0005496;GO:0008270;GO:0016439;GO:0043565;GO:0046872;GO:0005515;|GO:0003700;GO:0003706;GO:0003707;GO:0003713;GO:0004886;GO:0005496;GO:0008270;GO:0016439;GO:0043565;GO:0046872;GO:0005515;
108_2123;13462	GO:0004630;GO:0005515;GO:0016787;GO:0035091;|GO:0005515;GO:0016301;GO:0016308;GO:0016740;
108_2123;13463	GO:0004630;GO:0005515;GO:0016787;GO:0035091;|GO:0005515;GO:0016301;GO:0016308;GO:0016740;
108_2123;13464	GO:0004630;GO:0005515;GO:0016787;GO:0035091;|GO:0005515;GO:0016301;GO:0016308;GO:0016740;
108_2123;13465	GO:0004630;GO:0005515;GO:0016787;GO:0035091;|GO:0005515;GO:0016301;GO:0016308;GO:0016740;
1948;16837	GO:0000166;GO:0008603;GO:0030552;GO:0005515;|GO:0005198;GO:0005515;GO:0051018;
2531;13196	GO:0003682;GO:0003700;GO:0003713;GO:0004871;GO:0005198;GO:0008022;GO:0045294;GO:0045296;GO:0050681;|GO:0004872;GO:0005216;GO:0005234;GO:0015277;GO:0000287;GO:0004972;GO:0005509;
4424;75	GO:0004888;GO:0005515;GO:0004872;GO:0005031;|GO:0004871;GO:0005515;GO:0008270;GO:0046872;
2124;13465	GO:0004630;GO:0005515;GO:0016787;GO:0035091;|GO:0005515;GO:0016301;GO:0016308;GO:0016740;
2124;13464	GO:0004630;GO:0005515;GO:0016787;GO:0035091;|GO:0005515;GO:0016301;GO:0016308;GO:0016740;
2124;13463	GO:0004630;GO:0005515;GO:0016787;GO:0035091;|GO:0005515;GO:0016301;GO:0016308;GO:0016740;
2124;13462	GO:0004630;GO:0005515;GO:0016787;GO:0035091;|GO:0005515;GO:0016301;GO:0016308;GO:0016740;
30_661;9018_13599_15369_15370	GO:0000166;GO:0004697;GO:0005509;GO:0005515;GO:0005524;GO:0008270;GO:0016740;GO:0019992;GO:0004674;GO:0004691;|GO:0005515;GO:0008201;
30;937_6251_6252	GO:0000166;GO:0000287;GO:0004872;GO:0005524;GO:0016361;GO:0016740;GO:0030145;GO:0046332;GO:0048184;GO:0048185;GO:0050431;GO:0004674;GO:0005351;GO:0042802;GO:0004682;GO:0047485;GO:0004701;GO:0008022;GO:0008047;GO:0008270;GO:0019899;GO:0019992;GO:0046872;GO:0005515;GO:0003714;GO:0046790;GO:0008384;GO:0004708;GO:0004713;GO:0004685;GO:0005509;GO:0005516;GO:0016563;|GO:0003700;GO:0003713;GO:0004402;GO…
9899;232	GO:0000287;GO:0003810;GO:0003924;GO:0005509;GO:0005525;GO:0008415;GO:0016746;GO:0019003;GO:0016740;|GO:0005509;GO:0005515;GO:0008270;GO:0004435;GO:0004871;GO:0016787;
243_244;660	GO:0000149;GO:0008565;GO:0005515;GO:0005230;GO:0005234;|GO:0005215;GO:0005509;GO:0005515;GO:0005543;GO:0005545;GO:0017075;GO:0050750;GO:0004872;GO:0008270;GO:0019992;GO:0046872;GO:0017137;GO:0042043;
1_6396;428_9479	GO:0003682;GO:0003700;GO:0003713;GO:0004871;GO:0005198;GO:0008022;GO:0045294;GO:0045296;GO:0050681;GO:0008092;|GO:0004725;GO:0005198;GO:0005488;GO:0016787;
3956;575	GO:0000166;GO:0004872;GO:0005003;GO:0005515;GO:0005524;GO:0016740;GO:0004713;GO:0005005;GO:0004716;GO:0005009;GO:0005066;GO:0042169;GO:0043548;GO:0043559;GO:0043560;GO:0051425;GO:0005509;GO:0005020;GO:0005021;GO:0004992;GO:0005017;GO:0005010;GO:0005520;GO:0004718;GO:0005102;GO:0005070;GO:0005018;GO:0048407;GO:0008046;|GO:0005070;GO:0005515;GO:0008022;
4224;1405_4284	GO:0004385;GO:0004721;GO:0008022;GO:0008092;GO:0015459;GO:0019901;GO:0019902;|GO:0003700;GO:0005515;GO:0043565;
4578_9479;4497_5400_13196_14518	GO:0003779;GO:0005200;|GO:0004872;GO:0004971;GO:0005216;GO:0005234;GO:0015277;
660;244	GO:0000166;GO:0004697;GO:0005509;GO:0005515;GO:0005524;GO:0008270;GO:0016740;GO:0019992;GO:0005215;GO:0005543;GO:0005545;GO:0017075;GO:0050750;GO:0004872;GO:0046872;GO:0017137;GO:0042043;GO:0005085;GO:0005089;|GO:0005486;GO:0005515;GO:0000149;GO:0008565;GO:0005230;GO:0005234;
6752_6753_13447;661	GO:0004872;GO:0008067;|GO:0000166;GO:0004697;GO:0005509;GO:0005515;GO:0005524;GO:0008270;GO:0016740;GO:0019992;GO:0004699;GO:0004871;GO:0046872;GO:0004674;GO:0004701;GO:0008022;GO:0008047;GO:0019899;GO:0004700;GO:0000287;
6752_6753_13447;659	GO:0004872;GO:0008067;|GO:0000166;GO:0004697;GO:0005509;GO:0005515;GO:0005524;GO:0008270;GO:0016740;GO:0019992;GO:0004699;GO:0004871;GO:0046872;GO:0004674;GO:0004701;GO:0008022;GO:0008047;GO:0019899;GO:0004700;GO:0000287;
1353;4223	GO:0004722;GO:0004871;GO:0005506;GO:0005515;GO:0016787;GO:0030145;GO:0046872;|GO:0001786;GO:0005215;GO:0005544;
1400;13615	GO:0005070;GO:0005154;GO:0043560;GO:0000166;GO:0004713;GO:0005524;GO:0008022;GO:0016740;GO:0030145;GO:0042802;GO:0046872;GO:0005099;GO:0005102;GO:0019870;GO:0051020;GO:0004718;GO:0042169;GO:0001948;GO:0004722;GO:0019901;GO:0042609;GO:0042610;GO:0043548;GO:0051117;GO:0005515;GO:0045309;GO:0004716;GO:0005128;GO:0003924;GO:0005158;GO:0005159;GO:0005525;GO:0005545;GO:0019903;GO:0035014;GO:0043125;GO:…
84;471_759	GO:0000166;GO:0004713;GO:0005524;GO:0008022;GO:0016740;GO:0030145;GO:0042802;GO:0046872;GO:0001948;GO:0004722;GO:0019901;GO:0042169;GO:0042609;GO:0042610;GO:0043548;GO:0051117;GO:0004435;GO:0005057;GO:0005509;GO:0005515;GO:0016787;|GO:0004630;GO:0005515;GO:0016787;GO:0035091;
1528_1529;239_240	GO:0000175;|GO:0004004;
1273_18151;232_471	GO:0003723;GO:0004439;GO:0016787;|GO:0005070;GO:0005089;GO:0005509;GO:0005515;
471_759_2123;13462_13463	GO:0004630;GO:0005515;GO:0016787;GO:0035091;|GO:0005515;GO:0016301;GO:0016308;GO:0016740;
471_759_2123;13462_13464	GO:0004630;GO:0005515;GO:0016787;GO:0035091;|GO:0005515;GO:0016301;GO:0016308;GO:0016740;
13395;3512_13462	GO:0004630;GO:0005515;GO:0016787;GO:0035091;|GO:0005515;GO:0016301;GO:0016308;GO:0016740;
3978;3956_13747	GO:0003700;GO:0005496;GO:0005515;GO:0008270;GO:0008289;GO:0030235;GO:0030284;GO:0043565;GO:0046872;|GO:0000166;GO:0001948;GO:0004713;GO:0004722;GO:0005524;GO:0008022;GO:0016740;GO:0019901;GO:0042169;GO:0042609;GO:0042610;GO:0043548;GO:0051117;
13395;3512_13463	GO:0004630;GO:0005515;GO:0016787;GO:0035091;|GO:0005515;GO:0016301;GO:0016308;GO:0016740;
13395;3512_13464	GO:0004630;GO:0005515;GO:0016787;GO:0035091;|GO:0005515;GO:0016301;GO:0016308;GO:0016740;
124;598	GO:0005515;GO:0008565;|GO:0005485;GO:0005215;
9479;5400_13196_14518	GO:0003779;GO:0005200;|GO:0004872;GO:0004971;GO:0005216;GO:0005234;GO:0015277;
84;471_2123	GO:0000166;GO:0004713;GO:0005524;GO:0008022;GO:0016740;GO:0030145;GO:0042802;GO:0046872;GO:0001948;GO:0004722;GO:0019901;GO:0042169;GO:0042609;GO:0042610;GO:0043548;GO:0051117;GO:0004435;GO:0005057;GO:0005509;GO:0005515;GO:0016787;|GO:0004630;GO:0005515;GO:0016787;GO:0035091;
1273;84_124_232	GO:0003723;GO:0004439;GO:0016787;|GO:0005070;GO:0005089;GO:0005509;GO:0005515;
14768;660	GO:0004722;GO:0004871;GO:0005506;GO:0005515;GO:0016787;GO:0030145;GO:0046872;|GO:0001786;GO:0005215;GO:0005544;
4578_9479;4497_5400_14518	GO:0003779;GO:0005200;|GO:0004872;GO:0004971;GO:0005216;GO:0005234;GO:0015277;
80;649_6252	GO:0003682;GO:0005515;GO:0008270;GO:0016564;GO:0043565;GO:0046872;GO:0003700;GO:0016563;GO:0003677;GO:0003702;GO:0003690;GO:0008022;GO:0042803;GO:0003713;GO:0003714;GO:0003704;|GO:0003700;GO:0003713;GO:0004402;GO:0008022;GO:0008270;GO:0016407;GO:0016740;GO:0046872;GO:0004871;GO:0051577;
80;649_6251	GO:0003682;GO:0005515;GO:0008270;GO:0016564;GO:0043565;GO:0046872;GO:0003700;GO:0016563;GO:0003677;GO:0003702;GO:0003690;GO:0008022;GO:0042803;GO:0003713;GO:0003714;GO:0003704;|GO:0003700;GO:0003713;GO:0004402;GO:0008022;GO:0008270;GO:0016407;GO:0016740;GO:0046872;GO:0004871;GO:0051577;
14064;1400	GO:0004871;GO:0005509;GO:0005515;GO:0008270;GO:0016874;|GO:0005070;GO:0005154;GO:0043560;GO:0000166;GO:0004713;GO:0005524;GO:0016740;GO:0030145;GO:0042802;GO:0046872;GO:0003700;GO:0005085;GO:0005515;GO:0008270;GO:0019992;GO:0030676;GO:0003924;GO:0005158;GO:0005159;GO:0005525;GO:0005545;GO:0019903;GO:0035014;GO:0043125;GO:0043559;GO:0004715;GO:0004716;GO:0005178;GO:0005102;GO:0008093;GO:0030159;GO…
1_6395_6396;428_9479	GO:0003682;GO:0003700;GO:0003713;GO:0004871;GO:0005198;GO:0008022;GO:0045294;GO:0045296;GO:0050681;GO:0008092;|GO:0004725;GO:0005198;GO:0005488;GO:0016787;
926;926_927	GO:0000175;GO:0003723;GO:0004527;GO:0005515;GO:0016787;|GO:0000175;GO:0003723;GO:0004527;GO:0005515;GO:0016787;
4990;4990	GO:0005216;GO:0005220;GO:0005262;GO:0005509;GO:0005515;GO:0008095;GO:0015085;GO:0005251;GO:0030955;GO:0015279;GO:0005248;GO:0031402;GO:0000166;GO:0005245;GO:0005524;GO:0008022;GO:0015281;GO:0005249;GO:0005272;GO:0030552;GO:0005222;|GO:0005216;GO:0005220;GO:0005262;GO:0005509;GO:0005515;GO:0008095;GO:0015085;GO:0015279;GO:0015281;GO:0005272;GO:0016787;GO:0031402;GO:0047631;GO:0005251;GO:0030955;GO…
3956;428	GO:0000166;GO:0004714;GO:0004872;GO:0005524;GO:0016740;GO:0004713;GO:0008022;GO:0005021;GO:0005515;GO:0030145;GO:0042802;GO:0046872;GO:0005010;GO:0005520;GO:0043548;GO:0043560;GO:0004716;GO:0005009;GO:0005066;GO:0042169;GO:0043559;GO:0051425;GO:0004718;GO:0005102;GO:0004715;GO:0001948;GO:0004722;GO:0019901;GO:0042609;GO:0042610;GO:0051117;GO:0005008;GO:0005020;GO:0005128;GO:0004992;GO:0005017;GO:…
3301_15414;15413_15414	GO:0003677;GO:0003702;GO:0003705;GO:0005515;GO:0030528;GO:0016564;|GO:0003677;GO:0003702;GO:0003705;GO:0016564;
4578_4579_9479;4497_5400_13196	GO:0003779;GO:0005200;|GO:0004872;GO:0004971;GO:0005216;GO:0005234;GO:0015277;
659;7441	GO:0003700;GO:0005085;GO:0005515;GO:0008270;GO:0019992;GO:0030676;GO:0046872;GO:0005089;|GO:0004860;GO:0005159;GO:0019901;
30;916_4990_13376_13377	GO:0000166;GO:0004693;GO:0005515;GO:0005524;GO:0016740;GO:0004674;GO:0004691;|GO:0005216;GO:0005220;GO:0005262;GO:0005509;GO:0005515;GO:0008095;GO:0015085;
30_471;3973	GO:0000166;GO:0004674;GO:0005351;GO:0005524;GO:0016740;GO:0042802;|GO:0003700;GO:0005496;GO:0005515;GO:0008270;GO:0008289;GO:0030235;GO:0030284;GO:0043565;GO:0046872;GO:0003707;GO:0004872;GO:0004882;GO:0005497;GO:0046983;
30_471;3978	GO:0000166;GO:0004674;GO:0005351;GO:0005524;GO:0016740;GO:0042802;|GO:0003700;GO:0005496;GO:0005515;GO:0008270;GO:0008289;GO:0030235;GO:0030284;GO:0043565;GO:0046872;GO:0003707;GO:0004872;GO:0004882;GO:0005497;GO:0046983;
30;13599_15370	GO:0000166;GO:0004697;GO:0005509;GO:0005515;GO:0005524;GO:0008270;GO:0016740;GO:0019992;GO:0004674;GO:0004691;|GO:0005515;GO:0008201;
30;13599_15369	GO:0000166;GO:0004697;GO:0005509;GO:0005515;GO:0005524;GO:0008270;GO:0016740;GO:0019992;GO:0004674;GO:0004691;|GO:0005515;GO:0008201;
13394;3512_13463_13464	GO:0004630;GO:0005515;GO:0016787;GO:0035091;|GO:0005515;GO:0016301;GO:0016308;GO:0016740;
3956;13732	GO:0000166;GO:0004714;GO:0004872;GO:0005524;GO:0016740;GO:0004713;GO:0030145;GO:0042802;GO:0046872;GO:0004716;GO:0005009;GO:0005066;GO:0042169;GO:0043548;GO:0043559;GO:0043560;GO:0051425;GO:0001948;GO:0004722;GO:0008022;GO:0019901;GO:0042609;GO:0042610;GO:0051117;GO:0005509;GO:0005011;GO:0005515;GO:0005008;GO:0005020;GO:0005021;GO:0005128;GO:0004992;GO:0005017;GO:0004715;GO:0004718;GO:0005003;GO:…
4224;4284_12901_12902	GO:0004385;GO:0004721;GO:0008022;GO:0008092;GO:0015459;GO:0019901;GO:0019902;|GO:0003700;GO:0005515;GO:0043565;
3956;13730	GO:0000166;GO:0004714;GO:0004872;GO:0005524;GO:0016740;GO:0004713;GO:0030145;GO:0042802;GO:0046872;GO:0005010;GO:0005520;GO:0043548;GO:0043560;GO:0004716;GO:0005009;GO:0005066;GO:0042169;GO:0043559;GO:0051425;GO:0004718;GO:0005102;GO:0001948;GO:0004722;GO:0008022;GO:0019901;GO:0042609;GO:0042610;GO:0051117;GO:0005011;GO:0005515;GO:0005008;GO:0005020;GO:0005021;GO:0005509;GO:0004715;GO:0005070;GO:…
84;471_2205	GO:0005515;GO:0005070;GO:0005154;GO:0043560;GO:0003924;GO:0005158;GO:0005159;GO:0005525;GO:0005545;GO:0019903;GO:0035014;GO:0043125;GO:0043559;GO:0004435;GO:0005057;GO:0005509;GO:0016787;GO:0000166;GO:0004713;GO:0005524;GO:0016740;GO:0042169;GO:0005102;GO:0008093;GO:0030159;GO:0005085;GO:0005089;GO:0042802;GO:0008289;GO:0008415;GO:0004672;GO:0008092;GO:0019899;GO:0003700;GO:0008270;GO:0019992;GO:…
84;471_2206	GO:0005515;GO:0005070;GO:0005154;GO:0043560;GO:0003924;GO:0005158;GO:0005159;GO:0005525;GO:0005545;GO:0019903;GO:0035014;GO:0043125;GO:0043559;GO:0004435;GO:0005057;GO:0005509;GO:0016787;GO:0000166;GO:0004713;GO:0005524;GO:0016740;GO:0042169;GO:0005102;GO:0008093;GO:0030159;GO:0005085;GO:0005089;GO:0042802;GO:0008289;GO:0008415;GO:0004672;GO:0008092;GO:0019899;GO:0003700;GO:0008270;GO:0019992;GO:…
84;471_2207	GO:0005515;GO:0005070;GO:0005154;GO:0043560;GO:0003924;GO:0005158;GO:0005159;GO:0005525;GO:0005545;GO:0019903;GO:0035014;GO:0043125;GO:0043559;GO:0004435;GO:0005057;GO:0005509;GO:0016787;GO:0000166;GO:0004713;GO:0005524;GO:0016740;GO:0042169;GO:0005102;GO:0008093;GO:0030159;GO:0005085;GO:0005089;GO:0042802;GO:0008289;GO:0008415;GO:0004672;GO:0008092;GO:0019899;GO:0003700;GO:0008270;GO:0019992;GO:…
3956;13729	GO:0000166;GO:0004714;GO:0004872;GO:0005524;GO:0016740;GO:0004713;GO:0030145;GO:0042802;GO:0046872;GO:0005010;GO:0005520;GO:0043548;GO:0043560;GO:0004716;GO:0005009;GO:0005066;GO:0042169;GO:0043559;GO:0051425;GO:0004718;GO:0005102;GO:0001948;GO:0004722;GO:0008022;GO:0019901;GO:0042609;GO:0042610;GO:0051117;GO:0005011;GO:0005515;GO:0005008;GO:0005020;GO:0005021;GO:0005509;GO:0004715;GO:0005070;GO:…
927;4224_4225	GO:0000175;GO:0003723;GO:0004527;GO:0005515;GO:0016787;|GO:0005515;
442;442	GO:0004748;|GO:0004748;
442;443	GO:0004748;|GO:0004748;
108_2123;13624	GO:0004630;GO:0005515;GO:0016787;GO:0035091;|GO:0005351;GO:0005515;
6752_6753_13447;30	GO:0004872;GO:0008067;|GO:0000166;GO:0004697;GO:0005509;GO:0005515;GO:0005524;GO:0008270;GO:0016740;GO:0019992;GO:0004699;GO:0004871;GO:0046872;GO:0004674;GO:0004701;GO:0008022;GO:0008047;GO:0019899;GO:0004700;GO:0000287;
13409;428	GO:0004864;GO:0005125;GO:0008083;GO:0008201;|GO:0004089;GO:0005001;GO:0005515;GO:0008270;GO:0016787;
84;108_759_2123	GO:0000166;GO:0004713;GO:0005524;GO:0008022;GO:0016740;GO:0030145;GO:0042802;GO:0046872;GO:0001948;GO:0004722;GO:0019901;GO:0042169;GO:0042609;GO:0042610;GO:0043548;GO:0051117;GO:0004435;GO:0005057;GO:0005509;GO:0005515;GO:0016787;|GO:0004630;GO:0005515;GO:0016787;GO:0035091;
6753_13447;659_661	GO:0004872;GO:0008067;|GO:0000166;GO:0004697;GO:0005509;GO:0005515;GO:0005524;GO:0008270;GO:0016740;GO:0019992;GO:0004699;GO:0004871;GO:0046872;GO:0004674;GO:0004701;GO:0008022;GO:0008047;GO:0019899;GO:0004700;GO:0000287;
926;619_4224_4225_4634	GO:0000175;GO:0003723;GO:0004527;GO:0005515;GO:0016787;|GO:0005515;
626;6192_9963	GO:0000166;GO:0005216;GO:0005224;GO:0005260;GO:0005515;GO:0005524;GO:0016887;GO:0030165;GO:0031404;|GO:0005452;GO:0005515;GO:0008510;GO:0015293;GO:0031402;
15413_15414;3301_15413_15414_15869	GO:0003677;GO:0003702;GO:0003705;GO:0005515;GO:0030528;GO:0016564;|GO:0003677;GO:0003702;GO:0003705;GO:0016564;
13967;85	GO:0003714;GO:0005215;GO:0005515;GO:0008017;|GO:0004672;GO:0005515;
13965_13967;85	GO:0003714;GO:0005215;GO:0005515;GO:0008017;|GO:0004672;GO:0005515;
4193;13081_13082	GO:0003700;GO:0003706;GO:0003707;GO:0003713;GO:0004886;GO:0005496;GO:0005515;GO:0008270;GO:0016439;GO:0043565;GO:0046872;GO:0008289;GO:0003705;GO:0004887;|GO:0003700;GO:0003713;GO:0004402;GO:0005516;GO:0008168;GO:0043565;
30;1294	GO:0000166;GO:0003725;GO:0004694;GO:0005515;GO:0005524;GO:0008601;GO:0016740;GO:0008384;GO:0000287;GO:0004674;GO:0004709;GO:0008656;GO:0042802;|GO:0000166;GO:0003725;GO:0004694;GO:0005515;GO:0005524;GO:0008601;GO:0016740;
175;175	GO:0016887;GO:0000166;GO:0005515;GO:0005524;GO:0042626;GO:0005215;GO:0042802;GO:0005216;GO:0005224;GO:0005260;GO:0030165;GO:0031404;|GO:0016887;GO:0000166;GO:0005515;GO:0005524;GO:0042626;GO:0005215;GO:0042802;GO:0005216;GO:0005224;GO:0005260;GO:0030165;GO:0031404;
62_64_79;4224	GO:0000166;GO:0000287;GO:0005388;GO:0005509;GO:0005516;GO:0005524;GO:0016787;GO:0016820;|GO:0004517;GO:0005506;GO:0005516;GO:0009055;GO:0010181;GO:0020037;GO:0046872;GO:0050660;GO:0050661;GO:0004385;GO:0005515;GO:0004721;GO:0008022;GO:0008092;GO:0015459;GO:0019901;GO:0019902;
3492_15262;15261	GO:0003677;GO:0003886;GO:0005515;GO:0008168;GO:0008270;GO:0016740;GO:0046872;|GO:0008047;GO:0008270;GO:0016564;GO:0019899;GO:0046872;
18865;5173_5174_18862	GO:0000166;GO:0003725;GO:0004519;GO:0004525;GO:0005515;GO:0005524;GO:0008026;GO:0016787;|GO:0003743;GO:0005515;
812;14834	GO:0003723;GO:0004439;GO:0016787;|GO:0005070;GO:0005089;GO:0005509;GO:0005515;
812;14835	GO:0003723;GO:0004439;GO:0016787;|GO:0005070;GO:0005089;GO:0005509;GO:0005515;
812;14836	GO:0003723;GO:0004439;GO:0016787;|GO:0005070;GO:0005089;GO:0005509;GO:0005515;
812;14837	GO:0003723;GO:0004439;GO:0016787;|GO:0005070;GO:0005089;GO:0005509;GO:0005515;
1_2531_6395_6396;428_9479	GO:0003682;GO:0003700;GO:0003713;GO:0004871;GO:0005198;GO:0008022;GO:0045294;GO:0045296;GO:0050681;GO:0008092;|GO:0004725;GO:0005198;GO:0005488;GO:0016787;
1949;16837	GO:0000166;GO:0008603;GO:0030552;GO:0005515;|GO:0005198;GO:0005515;GO:0051018;
108_2123;3512_13462_13463_13464	GO:0004630;GO:0005515;GO:0016787;GO:0035091;|GO:0005515;GO:0016301;GO:0016308;GO:0016740;
28_14525;428	GO:0008139;GO:0031625;GO:0051059;|GO:0004725;GO:0005515;GO:0016787;
18866;5173_5174	GO:0000166;GO:0003725;GO:0004519;GO:0004525;GO:0005515;GO:0005524;GO:0008026;GO:0016787;|GO:0003743;GO:0005515;
926_927;1164_17585	GO:0000175;GO:0003723;GO:0004527;GO:0005515;GO:0016787;|GO:0000175;GO:0004527;GO:0005515;GO:0008312;GO:0016787;
279_1353;4223	GO:0004722;GO:0004871;GO:0005506;GO:0005515;GO:0016787;GO:0030145;GO:0046872;|GO:0001786;GO:0005215;GO:0005544;
1;80_13247	GO:0003714;GO:0005215;GO:0005515;GO:0008017;|GO:0003690;GO:0003700;GO:0003702;GO:0008022;GO:0008270;GO:0016563;GO:0042803;GO:0043565;GO:0046872;
1;80_13248	GO:0003714;GO:0005215;GO:0005515;GO:0008017;|GO:0003690;GO:0003700;GO:0003702;GO:0008022;GO:0008270;GO:0016563;GO:0042803;GO:0043565;GO:0046872;
1;80_13249	GO:0003714;GO:0005215;GO:0005515;GO:0008017;|GO:0003690;GO:0003700;GO:0003702;GO:0008022;GO:0008270;GO:0016563;GO:0042803;GO:0043565;GO:0046872;
3956;13679	GO:0000166;GO:0004714;GO:0004716;GO:0004872;GO:0005524;GO:0016740;GO:0004713;GO:0005007;GO:0005009;GO:0005066;GO:0042169;GO:0043548;GO:0043559;GO:0043560;GO:0051425;GO:0005008;GO:0005515;GO:0005020;GO:0005021;GO:0042802;GO:0005509;GO:0005070;GO:0004992;GO:0005017;GO:0005018;GO:0048407;GO:0043121;GO:0005011;GO:0030145;GO:0046872;GO:0001948;GO:0004722;GO:0008022;GO:0019901;GO:0042609;GO:0042610;GO:…
3956;13678	GO:0000166;GO:0004714;GO:0004716;GO:0004872;GO:0005524;GO:0016740;GO:0004713;GO:0005007;GO:0005009;GO:0005066;GO:0042169;GO:0043548;GO:0043559;GO:0043560;GO:0051425;GO:0005008;GO:0005515;GO:0005020;GO:0005021;GO:0042802;GO:0005509;GO:0005070;GO:0004992;GO:0005017;GO:0005018;GO:0048407;GO:0043121;GO:0005011;GO:0030145;GO:0046872;GO:0001948;GO:0004722;GO:0008022;GO:0019901;GO:0042609;GO:0042610;GO:…
3956;13677	GO:0000166;GO:0004714;GO:0004716;GO:0004872;GO:0005524;GO:0016740;GO:0004713;GO:0005007;GO:0005009;GO:0005066;GO:0042169;GO:0043548;GO:0043559;GO:0043560;GO:0051425;GO:0005008;GO:0005515;GO:0005020;GO:0005021;GO:0042802;GO:0005509;GO:0005070;GO:0004992;GO:0005017;GO:0005018;GO:0048407;GO:0043121;GO:0005011;GO:0030145;GO:0046872;GO:0001948;GO:0004722;GO:0008022;GO:0019901;GO:0042609;GO:0042610;GO:…
3956;13676	GO:0000166;GO:0004714;GO:0004716;GO:0004872;GO:0005524;GO:0016740;GO:0004713;GO:0005007;GO:0005009;GO:0005066;GO:0042169;GO:0043548;GO:0043559;GO:0043560;GO:0051425;GO:0005008;GO:0005515;GO:0005020;GO:0005021;GO:0042802;GO:0005509;GO:0005070;GO:0004992;GO:0005017;GO:0005018;GO:0048407;GO:0043121;GO:0005011;GO:0030145;GO:0046872;GO:0001948;GO:0004722;GO:0008022;GO:0019901;GO:0042609;GO:0042610;GO:…
3956;13675	GO:0000166;GO:0004714;GO:0004716;GO:0004872;GO:0005524;GO:0016740;GO:0004713;GO:0005007;GO:0005009;GO:0005066;GO:0042169;GO:0043548;GO:0043559;GO:0043560;GO:0051425;GO:0005008;GO:0005515;GO:0005020;GO:0005021;GO:0042802;GO:0005509;GO:0005070;GO:0004992;GO:0005017;GO:0005018;GO:0048407;GO:0043121;GO:0005011;GO:0030145;GO:0046872;GO:0001948;GO:0004722;GO:0008022;GO:0019901;GO:0042609;GO:0042610;GO:…
3956;13673	GO:0000166;GO:0004713;GO:0005524;GO:0008022;GO:0016740;GO:0005515;GO:0004715;GO:0005070;GO:0042169;GO:0004716;GO:0005178;GO:0004872;GO:0005010;GO:0005520;GO:0043548;GO:0043560;GO:0005009;GO:0005066;GO:0043559;GO:0051425;GO:0001948;GO:0004722;GO:0019901;GO:0042609;GO:0042610;GO:0051117;GO:0005011;GO:0005020;GO:0005021;GO:0005128;GO:0004992;GO:0005017;GO:0005003;GO:0000287;GO:0003677;GO:0030145;GO:…
2126;3512_13463_13464	GO:0004630;GO:0005515;GO:0016787;GO:0035091;|GO:0005515;GO:0016301;GO:0016308;GO:0016740;
3973;14283_14285	GO:0003700;GO:0005496;GO:0005515;GO:0008270;GO:0008289;GO:0030235;GO:0030284;GO:0043565;GO:0046872;GO:0004883;GO:0003707;GO:0003706;GO:0003713;GO:0004886;GO:0016439;GO:0004872;GO:0004882;GO:0005497;GO:0046983;GO:0008434;GO:0003714;GO:0004887;|GO:0003713;GO:0004871;GO:0005515;GO:0030528;
3973;14283_14284	GO:0003700;GO:0005496;GO:0005515;GO:0008270;GO:0008289;GO:0030235;GO:0030284;GO:0043565;GO:0046872;GO:0004883;GO:0003707;GO:0003706;GO:0003713;GO:0004886;GO:0016439;GO:0004872;GO:0004882;GO:0005497;GO:0046983;GO:0008434;GO:0003714;GO:0004887;|GO:0003713;GO:0004871;GO:0005515;GO:0030528;
62_63_79;4224	GO:0000166;GO:0000287;GO:0005388;GO:0005509;GO:0005516;GO:0005524;GO:0016787;GO:0016820;|GO:0004517;GO:0005506;GO:0005516;GO:0009055;GO:0010181;GO:0020037;GO:0046872;GO:0050660;GO:0050661;GO:0004385;GO:0005515;GO:0004721;GO:0008022;GO:0008092;GO:0015459;GO:0019901;GO:0019902;
108;13624	GO:0004630;GO:0005515;GO:0016787;GO:0035091;|GO:0005351;GO:0005515;
14310;727	GO:0003700;GO:0005496;GO:0005515;GO:0008270;GO:0008289;GO:0030235;GO:0030284;GO:0043565;GO:0046872;|GO:0003700;GO:0004527;GO:0016787;
1_2531_6395_6396;9479	GO:0003682;GO:0003700;GO:0003713;GO:0004871;GO:0005198;GO:0008022;GO:0045294;GO:0045296;GO:0050681;GO:0008092;|GO:0004725;GO:0005198;GO:0005488;GO:0016787;
3956;13615	GO:0000166;GO:0004714;GO:0004716;GO:0004872;GO:0005524;GO:0016740;GO:0004713;GO:0008022;GO:0005021;GO:0005515;GO:0030145;GO:0042802;GO:0046872;GO:0005010;GO:0005520;GO:0043548;GO:0043560;GO:0005009;GO:0005066;GO:0042169;GO:0043559;GO:0051425;GO:0004718;GO:0005102;GO:0001948;GO:0004722;GO:0019901;GO:0042609;GO:0042610;GO:0051117;GO:0005509;GO:0005011;GO:0005008;GO:0005128;GO:0004992;GO:0005017;GO:…
3956;1037_5390_5391	GO:0000166;GO:0004714;GO:0004872;GO:0005524;GO:0016740;GO:0004713;GO:0030145;GO:0042802;GO:0046872;GO:0004716;GO:0005009;GO:0005066;GO:0042169;GO:0043548;GO:0043559;GO:0043560;GO:0051425;GO:0001948;GO:0004722;GO:0008022;GO:0019901;GO:0042609;GO:0042610;GO:0051117;GO:0005509;GO:0005011;GO:0005515;GO:0005008;GO:0005020;GO:0005021;GO:0005128;GO:0004992;GO:0005017;GO:0004715;GO:0004718;GO:0005003;GO:…
11369;48_6665	GO:0003677;GO:0003886;GO:0008134;GO:0008168;GO:0008270;GO:0016564;GO:0016740;GO:0046872;GO:0005515;|GO:0003682;GO:0005515;GO:0008270;GO:0008757;GO:0016740;GO:0046974;
30_471_16624;30	GO:0000166;GO:0004674;GO:0004700;GO:0005515;GO:0005524;GO:0008270;GO:0016740;GO:0019992;GO:0046872;|GO:0000166;GO:0004674;GO:0004705;GO:0004707;GO:0005515;GO:0005524;GO:0016740;GO:0004700;GO:0008270;GO:0019992;GO:0046872;GO:0004697;
3978;1400_13747	GO:0003700;GO:0005496;GO:0005515;GO:0008270;GO:0008289;GO:0030235;GO:0030284;GO:0043565;GO:0046872;|GO:0000166;GO:0001948;GO:0004713;GO:0004722;GO:0005524;GO:0008022;GO:0016740;GO:0019901;GO:0042169;GO:0042609;GO:0042610;GO:0043548;GO:0051117;
11369_15262;18137	GO:0003677;GO:0003886;GO:0005515;GO:0008168;GO:0008270;GO:0016740;GO:0046872;|GO:0008047;GO:0008270;GO:0016564;GO:0019899;GO:0046872;
87;660_1361	GO:0000166;GO:0003723;GO:0005516;GO:0008270;GO:0046872;GO:0005515;|GO:0004842;GO:0005515;GO:0016874;
2123;30_659_661	GO:0004630;GO:0005515;GO:0016787;GO:0035091;|GO:0000166;GO:0004697;GO:0005509;GO:0005515;GO:0005524;GO:0008270;GO:0016740;GO:0019992;GO:0004674;GO:0004701;GO:0008022;GO:0008047;GO:0019899;GO:0046872;
4224;4284_12902	GO:0004385;GO:0004721;GO:0008022;GO:0008092;GO:0015459;GO:0019901;GO:0019902;|GO:0003700;GO:0005515;GO:0043565;
4224;4284_12901	GO:0004385;GO:0004721;GO:0008022;GO:0008092;GO:0015459;GO:0019901;GO:0019902;|GO:0003700;GO:0005515;GO:0043565;
9479_14150;4497_13196_14518	GO:0003779;GO:0005200;|GO:0004872;GO:0004971;GO:0005216;GO:0005234;GO:0015277;
5013;13599_13600	GO:0005215;GO:0005488;|GO:0004228;GO:0005509;GO:0005515;GO:0008270;
5013;13599_13601	GO:0005215;GO:0005488;|GO:0004228;GO:0005509;GO:0005515;GO:0008270;
279_14768;660	GO:0004722;GO:0004871;GO:0005506;GO:0005515;GO:0016787;GO:0030145;GO:0046872;|GO:0001786;GO:0005215;GO:0005544;
926;4224_4634	GO:0000175;GO:0003723;GO:0004527;GO:0005515;GO:0016787;|GO:0005515;
4578_4579_9479_14150;14518	GO:0003779;GO:0005200;|GO:0004872;GO:0004971;GO:0005216;GO:0005234;GO:0015277;
2531;428	GO:0003682;GO:0003700;GO:0003713;GO:0004871;GO:0005198;GO:0008022;GO:0045294;GO:0045296;GO:0050681;GO:0008092;GO:0005515;GO:0008139;GO:0008270;GO:0008565;|GO:0004725;GO:0005515;GO:0016787;GO:0004872;GO:0005001;GO:0004089;GO:0008270;GO:0005198;GO:0005488;
2531_13571_13572;2531_13571_13572	GO:0005198;GO:0005515;|GO:0005198;GO:0005515;
15065_15067;30	GO:0004871;GO:0005515;GO:0015075;GO:0015285;|GO:0000166;GO:0001784;GO:0004674;GO:0004707;GO:0005515;GO:0005524;GO:0016740;GO:0004697;GO:0005509;GO:0008270;GO:0019992;GO:0004699;GO:0004871;GO:0046872;GO:0004681;
4578_4579_9479_14150;5400	GO:0003779;GO:0005200;|GO:0004872;GO:0004971;GO:0005216;GO:0005234;GO:0015277;
13959;3956	GO:0000166;GO:0000287;GO:0003677;GO:0004713;GO:0005524;GO:0008022;GO:0016740;GO:0030145;GO:0005515;GO:0035014;|GO:0000166;GO:0004713;GO:0004718;GO:0005524;GO:0016740;GO:0005102;GO:0042169;GO:0000287;GO:0003677;GO:0008022;GO:0030145;GO:0004716;GO:0004872;GO:0005020;GO:0005021;GO:0005515;GO:0004715;GO:0005070;GO:0004714;GO:0043121;GO:0008270;GO:0046872;GO:0005005;
1400;964	GO:0005070;GO:0005154;GO:0043560;GO:0000166;GO:0004713;GO:0005524;GO:0016740;GO:0030145;GO:0042802;GO:0046872;GO:0004718;GO:0005102;GO:0042169;GO:0005099;GO:0019870;GO:0051020;GO:0003700;GO:0005085;GO:0005515;GO:0008270;GO:0019992;GO:0030676;GO:0004435;GO:0005057;GO:0005509;GO:0016787;GO:0004726;GO:0005068;GO:0005158;GO:0005159;GO:0005543;GO:0001948;GO:0004722;GO:0008022;GO:0019901;GO:0042609;GO:…
108_759;16872	GO:0004630;GO:0005515;GO:0016787;GO:0035091;|GO:0005351;GO:0005515;
1274;84_124_232	GO:0003723;GO:0004439;GO:0016787;|GO:0005070;GO:0005089;GO:0005509;GO:0005515;
1_13965_13966_13967;85	GO:0003714;GO:0005215;GO:0005515;GO:0008017;|GO:0004672;GO:0005515;
471_759_2123;3512_13463_13464	GO:0004630;GO:0005515;GO:0016787;GO:0035091;|GO:0005515;GO:0016301;GO:0016308;GO:0016740;
3973;3978_4193_4589	GO:0003700;GO:0005496;GO:0005515;GO:0008270;GO:0008289;GO:0030235;GO:0030284;GO:0043565;GO:0046872;GO:0003707;GO:0016563;GO:0003708;GO:0008434;GO:0003713;GO:0016564;GO:0003714;GO:0004882;GO:0003706;GO:0004886;GO:0016439;GO:0004887;GO:0004872;GO:0005497;GO:0046983;GO:0003705;|GO:0003700;GO:0003706;GO:0003707;GO:0003713;GO:0004886;GO:0005496;GO:0005515;GO:0008270;GO:0016439;GO:0043565;GO:0046872;GO…
240_1294_1295;5174_18862	GO:0000166;GO:0003725;GO:0004519;GO:0004525;GO:0005515;GO:0005524;GO:0008026;GO:0016787;|GO:0003743;GO:0005515;
1353_14768;660	GO:0004722;GO:0004871;GO:0005506;GO:0005515;GO:0016787;GO:0030145;GO:0046872;|GO:0001786;GO:0005215;GO:0005544;
108_471_759;3512_13463_13464	GO:0004630;GO:0005515;GO:0016787;GO:0035091;|GO:0005515;GO:0016301;GO:0016308;GO:0016740;
3978;84_3956_13747	GO:0003700;GO:0005496;GO:0005515;GO:0008270;GO:0008289;GO:0030235;GO:0030284;GO:0043565;GO:0046872;|GO:0000166;GO:0001948;GO:0004713;GO:0004722;GO:0005524;GO:0008022;GO:0016740;GO:0019901;GO:0042169;GO:0042609;GO:0042610;GO:0043548;GO:0051117;
812_1273_1274_18151;124_232_471	GO:0003723;GO:0004439;GO:0016787;|GO:0005070;GO:0005089;GO:0005509;GO:0005515;
6395;428_4578	GO:0003682;GO:0003700;GO:0003713;GO:0004871;GO:0005198;GO:0008022;GO:0045294;GO:0045296;GO:0050681;GO:0008092;|GO:0004725;GO:0005198;GO:0005488;GO:0016787;
6396;428_1212	GO:0003682;GO:0003700;GO:0003713;GO:0004871;GO:0005198;GO:0008022;GO:0045294;GO:0045296;GO:0050681;GO:0008092;|GO:0004872;GO:0005001;GO:0016787;GO:0004089;GO:0005515;GO:0008270;
5173;8039_18862	GO:0000166;GO:0003725;GO:0004519;GO:0004525;GO:0005515;GO:0005524;GO:0008026;GO:0016787;|GO:0003743;GO:0005515;
4578_9479_14150;4497_13196_14518	GO:0003779;GO:0005200;|GO:0004872;GO:0004971;GO:0005216;GO:0005234;GO:0015277;
13394;659_661	GO:0004630;GO:0005515;GO:0016787;GO:0035091;|GO:0000166;GO:0004697;GO:0005509;GO:0005515;GO:0005524;GO:0008270;GO:0016740;GO:0019992;GO:0004674;GO:0004701;GO:0008022;GO:0008047;GO:0019899;GO:0046872;
244;13033_17157	GO:0000149;GO:0008565;GO:0005515;GO:0005486;|GO:0005478;GO:0005515;GO:0019905;
244;13033_17158	GO:0000149;GO:0008565;GO:0005515;GO:0005486;|GO:0005478;GO:0005515;GO:0019905;
812_1273;14837	GO:0003723;GO:0004439;GO:0016787;|GO:0005070;GO:0005089;GO:0005509;GO:0005515;
812_1273;14836	GO:0003723;GO:0004439;GO:0016787;|GO:0005070;GO:0005089;GO:0005509;GO:0005515;
812_1273;14835	GO:0003723;GO:0004439;GO:0016787;|GO:0005070;GO:0005089;GO:0005509;GO:0005515;
812_1273;14834	GO:0003723;GO:0004439;GO:0016787;|GO:0005070;GO:0005089;GO:0005509;GO:0005515;
926_927;619_4224_4225_4634	GO:0000175;GO:0003723;GO:0004527;GO:0005515;GO:0016787;|GO:0005515;
11369;1051_8993_15253	GO:0003677;GO:0003886;GO:0008134;GO:0008168;GO:0008270;GO:0016564;GO:0016740;GO:0046872;GO:0005515;|GO:0003677;GO:0003886;GO:0008134;GO:0008168;GO:0008270;GO:0016564;GO:0016740;GO:0046872;
84;2205_2207	GO:0005515;GO:0005070;GO:0005154;GO:0043560;GO:0003924;GO:0005158;GO:0005159;GO:0005525;GO:0005545;GO:0019903;GO:0035014;GO:0043125;GO:0043559;GO:0004435;GO:0005057;GO:0005509;GO:0016787;GO:0000166;GO:0004713;GO:0005524;GO:0016740;GO:0042169;GO:0005102;GO:0008093;GO:0030159;GO:0005085;GO:0005089;GO:0042802;GO:0008289;GO:0008415;GO:0004672;GO:0008092;GO:0019899;GO:0003700;GO:0008270;GO:0019992;GO:…
84;2205_2206	GO:0005515;GO:0005070;GO:0005154;GO:0043560;GO:0003924;GO:0005158;GO:0005159;GO:0005525;GO:0005545;GO:0019903;GO:0035014;GO:0043125;GO:0043559;GO:0004435;GO:0005057;GO:0005509;GO:0016787;GO:0000166;GO:0004713;GO:0005524;GO:0016740;GO:0042169;GO:0005102;GO:0008093;GO:0030159;GO:0005085;GO:0005089;GO:0042802;GO:0008289;GO:0008415;GO:0004672;GO:0008092;GO:0019899;GO:0003700;GO:0008270;GO:0019992;GO:…
14311;7164	GO:0003700;GO:0005496;GO:0005515;GO:0008270;GO:0008289;GO:0030235;GO:0030284;GO:0043565;GO:0046872;|GO:0004871;GO:0008168;GO:0016740;GO:0042802;
3956;471_759_2123	GO:0000166;GO:0004713;GO:0005524;GO:0008022;GO:0016740;GO:0030145;GO:0042802;GO:0046872;GO:0001948;GO:0004722;GO:0019901;GO:0042169;GO:0042609;GO:0042610;GO:0043548;GO:0051117;|GO:0004630;GO:0005515;GO:0016787;GO:0035091;
108;13465	GO:0004630;GO:0005515;GO:0016787;GO:0035091;|GO:0005515;GO:0016301;GO:0016308;GO:0016740;
108;13464	GO:0004630;GO:0005515;GO:0016787;GO:0035091;|GO:0005515;GO:0016301;GO:0016308;GO:0016740;
108;13463	GO:0004630;GO:0005515;GO:0016787;GO:0035091;|GO:0005515;GO:0016301;GO:0016308;GO:0016740;
108;13462	GO:0004630;GO:0005515;GO:0016787;GO:0035091;|GO:0005515;GO:0016301;GO:0016308;GO:0016740;
3973_4589;3973_4589	GO:0003700;GO:0003706;GO:0003707;GO:0003713;GO:0004886;GO:0005496;GO:0008270;GO:0016439;GO:0043565;GO:0046872;GO:0005515;|GO:0003700;GO:0003706;GO:0003707;GO:0003713;GO:0004886;GO:0005496;GO:0008270;GO:0016439;GO:0043565;GO:0046872;GO:0005515;
108_471_2123;13462_13463_13464	GO:0004630;GO:0005515;GO:0016787;GO:0035091;|GO:0005515;GO:0016301;GO:0016308;GO:0016740;
6934;4089_4090	GO:0003677;GO:0003950;GO:0008270;GO:0016757;GO:0042802;GO:0046872;GO:0051287;|GO:0003677;GO:0003950;GO:0008270;GO:0016757;GO:0042802;GO:0046872;GO:0051287;GO:0005515;
6395;428_4578_9479	GO:0003682;GO:0003700;GO:0003713;GO:0004871;GO:0005198;GO:0008022;GO:0045294;GO:0045296;GO:0050681;GO:0008092;|GO:0004725;GO:0005198;GO:0005488;GO:0016787;
4563;13600	GO:0004192;GO:0004194;GO:0008233;|GO:0004872;GO:0005010;GO:0005215;GO:0005520;
1_6396;1212	GO:0003682;GO:0003700;GO:0003713;GO:0004871;GO:0005198;GO:0008022;GO:0045294;GO:0045296;GO:0050681;GO:0008092;|GO:0004872;GO:0005001;GO:0016787;GO:0004089;GO:0005515;GO:0008270;
2125;3512	GO:0004630;GO:0005515;GO:0016787;GO:0035091;|GO:0005515;GO:0016301;GO:0016308;GO:0016740;
4424;574	GO:0004888;GO:0005515;GO:0005035;GO:0048406;GO:0019899;GO:0004872;GO:0005031;|GO:0004871;GO:0005515;GO:0008270;GO:0046872;GO:0003700;GO:0004842;GO:0005509;GO:0016874;
1;428_9479	GO:0003682;GO:0003700;GO:0003713;GO:0004871;GO:0005198;GO:0008022;GO:0045294;GO:0045296;GO:0050681;GO:0008092;|GO:0004725;GO:0005198;GO:0005488;GO:0016787;
244;17157_17158	GO:0000149;GO:0008565;GO:0005515;GO:0005486;|GO:0005478;GO:0005515;GO:0019905;
600_6917;124	GO:0000166;GO:0003777;GO:0005515;GO:0005524;GO:0008017;|GO:0005085;GO:0005089;GO:0005509;GO:0005515;GO:0000166;GO:0003777;GO:0005524;
4578_9479_14150;4497_5400_13196_14518	GO:0003779;GO:0005200;|GO:0004872;GO:0004971;GO:0005216;GO:0005234;GO:0015277;
6933;4089_4090_4091	GO:0003677;GO:0003950;GO:0008270;GO:0016757;GO:0042802;GO:0046872;GO:0051287;GO:0005515;|GO:0003677;GO:0003950;GO:0008270;GO:0016757;GO:0042802;GO:0046872;GO:0051287;
2531_6395;24	GO:0003682;GO:0003700;GO:0003713;GO:0004871;GO:0005198;GO:0008022;GO:0045294;GO:0045296;GO:0050681;GO:0008092;|GO:0005515;GO:0016874;
108_759_2123;3512	GO:0004630;GO:0005515;GO:0016787;GO:0035091;|GO:0005515;GO:0016301;GO:0016308;GO:0016740;
4089_4090;289_4090_4091	GO:0003677;GO:0003950;GO:0008270;GO:0016757;GO:0042802;GO:0046872;GO:0051287;GO:0005515;|GO:0003677;GO:0003950;GO:0008270;GO:0016757;GO:0042802;GO:0046872;GO:0051287;
4578_4579;5400	GO:0003779;GO:0005200;|GO:0004872;GO:0004971;GO:0005216;GO:0005234;GO:0015277;
812_18151;124_232_471	GO:0003723;GO:0004439;GO:0016787;|GO:0005070;GO:0005089;GO:0005509;GO:0005515;
14358;17400	GO:0003700;GO:0008270;GO:0046872;|GO:0003700;GO:0008270;GO:0046872;
2126;30	GO:0004630;GO:0005515;GO:0016787;GO:0035091;|GO:0000166;GO:0004697;GO:0005509;GO:0005515;GO:0005524;GO:0008270;GO:0016740;GO:0019992;GO:0004674;GO:0004701;GO:0008022;GO:0008047;GO:0019899;GO:0046872;
14151;5400_14518	GO:0003779;GO:0005200;|GO:0004872;GO:0004971;GO:0005216;GO:0005234;GO:0015277;
4578_14150;5400_13196	GO:0003779;GO:0005200;|GO:0004872;GO:0004971;GO:0005216;GO:0005234;GO:0015277;
13600;6520_13451	GO:0004872;GO:0005010;GO:0005215;GO:0005520;|GO:0008233;GO:0008243;
9479;5400_14518	GO:0003779;GO:0005200;|GO:0004872;GO:0004971;GO:0005216;GO:0005234;GO:0015277;
3973_3978;14283_14284_14285	GO:0003700;GO:0005496;GO:0005515;GO:0008270;GO:0008289;GO:0030235;GO:0030284;GO:0043565;GO:0046872;GO:0004883;GO:0003707;GO:0003706;GO:0003713;GO:0004886;GO:0016439;GO:0004872;GO:0004882;GO:0005497;GO:0046983;GO:0008434;GO:0003714;GO:0004887;|GO:0003713;GO:0004871;GO:0005515;GO:0030528;
239_1295;5173_5174	GO:0000166;GO:0003725;GO:0004519;GO:0004525;GO:0005515;GO:0005524;GO:0008026;GO:0016787;|GO:0003743;GO:0005515;
17138;3973	GO:0003700;GO:0003706;GO:0003707;GO:0003723;GO:0005515;GO:0017163;GO:0032448;GO:0043565;|GO:0003700;GO:0005496;GO:0005515;GO:0008270;GO:0008289;GO:0030235;GO:0030284;GO:0043565;GO:0046872;GO:0004872;GO:0004882;GO:0005497;GO:0046983;GO:0003707;
17138;3978	GO:0003700;GO:0003706;GO:0003707;GO:0003723;GO:0005515;GO:0017163;GO:0032448;GO:0043565;|GO:0003700;GO:0005496;GO:0005515;GO:0008270;GO:0008289;GO:0030235;GO:0030284;GO:0043565;GO:0046872;GO:0004872;GO:0004882;GO:0005497;GO:0046983;GO:0003707;
4579_9479_14150;4497_14518	GO:0003779;GO:0005200;|GO:0004872;GO:0004971;GO:0005216;GO:0005234;GO:0015277;
759_2123;13624_16872	GO:0004630;GO:0005515;GO:0016787;GO:0035091;|GO:0005351;GO:0005515;
15262;18137	GO:0003677;GO:0003886;GO:0005515;GO:0008168;GO:0008270;GO:0016740;GO:0046872;|GO:0008047;GO:0008270;GO:0016564;GO:0019899;GO:0046872;
2125;661	GO:0004630;GO:0005515;GO:0016787;GO:0035091;|GO:0000166;GO:0004697;GO:0005509;GO:0005515;GO:0005524;GO:0008270;GO:0016740;GO:0019992;GO:0004674;GO:0004701;GO:0008022;GO:0008047;GO:0019899;GO:0046872;
2125;659	GO:0004630;GO:0005515;GO:0016787;GO:0035091;|GO:0000166;GO:0004697;GO:0005509;GO:0005515;GO:0005524;GO:0008270;GO:0016740;GO:0019992;GO:0004674;GO:0004701;GO:0008022;GO:0008047;GO:0019899;GO:0046872;
3956;13395	GO:0000166;GO:0004713;GO:0005524;GO:0008022;GO:0016740;GO:0030145;GO:0042802;GO:0046872;GO:0001948;GO:0004722;GO:0019901;GO:0042169;GO:0042609;GO:0042610;GO:0043548;GO:0051117;|GO:0004630;GO:0005515;GO:0016787;GO:0035091;
3956;13394	GO:0000166;GO:0004713;GO:0005524;GO:0008022;GO:0016740;GO:0030145;GO:0042802;GO:0046872;GO:0001948;GO:0004722;GO:0019901;GO:0042169;GO:0042609;GO:0042610;GO:0043548;GO:0051117;|GO:0004630;GO:0005515;GO:0016787;GO:0035091;
15062_15065_15066;30	GO:0004871;GO:0005515;GO:0015075;GO:0015285;|GO:0000166;GO:0001784;GO:0004674;GO:0004707;GO:0005515;GO:0005524;GO:0016740;GO:0004697;GO:0005509;GO:0008270;GO:0019992;GO:0004699;GO:0004871;GO:0046872;GO:0004681;
1400_4528_4529;3956	GO:0003700;GO:0004871;GO:0005062;GO:0005509;GO:0008134;GO:0005515;GO:0043565;|GO:0000166;GO:0004715;GO:0004716;GO:0005178;GO:0005515;GO:0005524;GO:0016740;GO:0004713;GO:0004872;GO:0005007;GO:0042802;GO:0030145;GO:0046872;GO:0005010;GO:0005520;GO:0043548;GO:0043560;GO:0005009;GO:0005066;GO:0042169;GO:0043559;GO:0051425;GO:0004718;GO:0005102;GO:0001948;GO:0004722;GO:0008022;GO:0019901;GO:0042609;GO…
1274;84_124_471	GO:0003723;GO:0004439;GO:0016787;|GO:0005070;GO:0005089;GO:0005509;GO:0005515;
246;660_902_1361	GO:0000166;GO:0003924;GO:0005525;GO:0000287;GO:0004871;GO:0005515;|GO:0004842;GO:0005515;GO:0016874;
1_13965_13966_13967;84_85	GO:0003714;GO:0005215;GO:0005515;GO:0008017;|GO:0004672;GO:0005515;
3956;13332	GO:0000166;GO:0004872;GO:0005010;GO:0005520;GO:0005524;GO:0016740;GO:0043548;GO:0043560;GO:0004716;GO:0005009;GO:0005066;GO:0042169;GO:0043559;GO:0051425;GO:0004714;GO:0004992;GO:0005017;GO:0005021;GO:0005515;GO:0004713;GO:0005070;GO:0043121;|GO:0004725;GO:0005515;GO:0016787;
14150;13196	GO:0003779;GO:0005200;|GO:0004872;GO:0004971;GO:0005216;GO:0005234;GO:0015277;
4578_4579_14150;4497_5400_14518	GO:0003779;GO:0005200;|GO:0004872;GO:0004971;GO:0005216;GO:0005234;GO:0015277;
927;4224_4634	GO:0000175;GO:0003723;GO:0004527;GO:0005515;GO:0016787;|GO:0005515;
759_2123;13463_13464	GO:0004630;GO:0005515;GO:0016787;GO:0035091;|GO:0005515;GO:0016301;GO:0016308;GO:0016740;
13420;13602	GO:0005540;GO:0005529;GO:0030021;|GO:0004228;GO:0005509;GO:0005515;GO:0008270;GO:0004235;GO:0004248;GO:0030303;GO:0004232;GO:0004222;GO:0008130;
13420;13601	GO:0005540;GO:0005529;GO:0030021;|GO:0004228;GO:0005509;GO:0005515;GO:0008270;GO:0004235;GO:0004248;GO:0030303;GO:0004232;GO:0004222;GO:0008130;
13747;28	GO:0000166;GO:0001948;GO:0004713;GO:0004722;GO:0005524;GO:0008022;GO:0016740;GO:0019901;GO:0042169;GO:0042609;GO:0042610;GO:0043548;GO:0051117;|GO:0008139;GO:0031625;GO:0051059;
4589_17137;3973_3978	GO:0003700;GO:0003706;GO:0003707;GO:0003723;GO:0005515;GO:0017163;GO:0032448;GO:0043565;|GO:0003700;GO:0005496;GO:0005515;GO:0008270;GO:0008289;GO:0030235;GO:0030284;GO:0043565;GO:0046872;GO:0004872;GO:0004882;GO:0005497;GO:0046983;GO:0003707;
239_240_1294;5173	GO:0000166;GO:0003725;GO:0004519;GO:0004525;GO:0005515;GO:0005524;GO:0008026;GO:0016787;|GO:0003743;GO:0005515;
239_240_1294;5174	GO:0000166;GO:0003725;GO:0004519;GO:0004525;GO:0005515;GO:0005524;GO:0008026;GO:0016787;|GO:0003743;GO:0005515;
5173;5173_8039	GO:0000166;GO:0003725;GO:0004519;GO:0004525;GO:0005515;GO:0005524;GO:0008026;GO:0016787;|GO:0003743;GO:0005515;
4578_4579_14150;5400_14518	GO:0003779;GO:0005200;|GO:0004872;GO:0004971;GO:0005216;GO:0005234;GO:0015277;
812_1274;84_124_232_471	GO:0003723;GO:0004439;GO:0016787;|GO:0005070;GO:0005089;GO:0005509;GO:0005515;
1273_1274_18151;124_471	GO:0003723;GO:0004439;GO:0016787;|GO:0005070;GO:0005089;GO:0005509;GO:0005515;
1294_1295;18862	GO:0000166;GO:0003725;GO:0004519;GO:0004525;GO:0005515;GO:0005524;GO:0008026;GO:0016787;|GO:0003743;GO:0005515;
1294_1295;18863	GO:0000166;GO:0003725;GO:0004519;GO:0004525;GO:0005515;GO:0005524;GO:0008026;GO:0016787;|GO:0003743;GO:0005515;
1294_1295;18864	GO:0000166;GO:0003725;GO:0004519;GO:0004525;GO:0005515;GO:0005524;GO:0008026;GO:0016787;|GO:0003743;GO:0005515;
3978;84_1400_13747	GO:0003700;GO:0005496;GO:0005515;GO:0008270;GO:0008289;GO:0030235;GO:0030284;GO:0043565;GO:0046872;|GO:0000166;GO:0001948;GO:0004713;GO:0004722;GO:0005524;GO:0008022;GO:0016740;GO:0019901;GO:0042169;GO:0042609;GO:0042610;GO:0043548;GO:0051117;
6395;4578_9479	GO:0003682;GO:0003700;GO:0003713;GO:0004871;GO:0005198;GO:0008022;GO:0045294;GO:0045296;GO:0050681;GO:0008092;|GO:0004725;GO:0005198;GO:0005488;GO:0016787;
1_2531;24	GO:0003682;GO:0003700;GO:0003713;GO:0004871;GO:0005198;GO:0008022;GO:0045294;GO:0045296;GO:0050681;GO:0008092;|GO:0005515;GO:0016874;
4578_14150;13196	GO:0003779;GO:0005200;|GO:0004872;GO:0004971;GO:0005216;GO:0005234;GO:0015277;
3978_4193;13081_13082	GO:0003700;GO:0003706;GO:0003707;GO:0003713;GO:0004886;GO:0005496;GO:0005515;GO:0008270;GO:0016439;GO:0043565;GO:0046872;GO:0008289;GO:0003705;GO:0004887;|GO:0003700;GO:0003713;GO:0004402;GO:0005516;GO:0008168;GO:0043565;
1_2531;428_4578	GO:0003682;GO:0003700;GO:0003713;GO:0004871;GO:0005198;GO:0008022;GO:0045294;GO:0045296;GO:0050681;GO:0008092;|GO:0004725;GO:0005198;GO:0005488;GO:0016787;
1400;659	GO:0000166;GO:0004713;GO:0005524;GO:0016740;GO:0030145;GO:0042802;GO:0046872;GO:0004718;GO:0005102;GO:0042169;GO:0001948;GO:0004722;GO:0008022;GO:0019901;GO:0042609;GO:0042610;GO:0043548;GO:0051117;GO:0003700;GO:0005085;GO:0005515;GO:0008270;GO:0019992;GO:0030676;GO:0005070;GO:0045309;GO:0004715;GO:0004860;GO:0005159;GO:0004716;GO:0005128;GO:0003924;GO:0005158;GO:0005525;GO:0005545;GO:0019903;GO:…
244;1698_17157_17158	GO:0000149;GO:0008565;GO:0005515;GO:0005486;|GO:0005478;GO:0005515;GO:0019905;
30;84_13400	GO:0000166;GO:0004674;GO:0004682;GO:0005524;GO:0016740;GO:0047485;GO:0005351;GO:0042802;GO:0004697;GO:0005509;GO:0005515;GO:0008270;GO:0019992;GO:0004701;GO:0008022;GO:0008047;GO:0019899;GO:0046872;GO:0004700;GO:0004707;GO:0004708;GO:0008339;|GO:0003924;GO:0005515;GO:0005525;GO:0009055;GO:0035091;
3973;3956_13747	GO:0003700;GO:0005496;GO:0005515;GO:0008270;GO:0008289;GO:0030235;GO:0030284;GO:0043565;GO:0046872;|GO:0000166;GO:0001948;GO:0004713;GO:0004722;GO:0005524;GO:0008022;GO:0016740;GO:0019901;GO:0042169;GO:0042609;GO:0042610;GO:0043548;GO:0051117;
30;30_471_661	GO:0000166;GO:0004674;GO:0005351;GO:0005524;GO:0016740;GO:0042802;GO:0005057;GO:0005515;GO:0008270;GO:0019992;GO:0046872;GO:0004700;GO:0000287;GO:0004704;GO:0016563;GO:0042803;GO:0004697;GO:0008384;GO:0004713;GO:0004709;GO:0008656;GO:0002039;GO:0004696;GO:0051059;GO:0004676;GO:0003714;GO:0004672;GO:0004860;GO:0019901;|GO:0000166;GO:0004674;GO:0005351;GO:0005524;GO:0016740;GO:0042802;GO:0005515;
710;1582	GO:0000166;GO:0005524;GO:0042623;GO:0051082;|GO:0008426;GO:0019904;
3978_17137;14310	GO:0003700;GO:0003706;GO:0003707;GO:0003723;GO:0005515;GO:0017163;GO:0032448;GO:0043565;|GO:0003700;GO:0005496;GO:0005515;GO:0008270;GO:0008289;GO:0030235;GO:0030284;GO:0043565;GO:0046872;
4578_4579_14150;4497_5400	GO:0003779;GO:0005200;|GO:0004872;GO:0004971;GO:0005216;GO:0005234;GO:0015277;
1_13966_13967;85	GO:0003714;GO:0005215;GO:0005515;GO:0008017;|GO:0004672;GO:0005515;
3978_17137;14311	GO:0003700;GO:0003706;GO:0003707;GO:0003723;GO:0005515;GO:0017163;GO:0032448;GO:0043565;|GO:0003700;GO:0005496;GO:0005515;GO:0008270;GO:0008289;GO:0030235;GO:0030284;GO:0043565;GO:0046872;
13420;13599	GO:0005540;GO:0005529;GO:0030021;|GO:0004248;GO:0005509;GO:0008270;GO:0030303;GO:0004232;GO:0004222;GO:0008130;GO:0004228;GO:0005515;
3973_3978;84_7164	GO:0003700;GO:0005496;GO:0005515;GO:0008270;GO:0008289;GO:0030235;GO:0030284;GO:0043565;GO:0046872;GO:0003706;GO:0003707;GO:0003713;GO:0004886;GO:0016439;GO:0003714;GO:0004887;|GO:0004871;GO:0008168;GO:0016740;GO:0042802;
80;6252	GO:0003682;GO:0005515;GO:0008270;GO:0016564;GO:0043565;GO:0046872;GO:0003700;GO:0016563;GO:0003677;GO:0003702;GO:0003690;GO:0008022;GO:0042803;GO:0003713;GO:0003714;GO:0003704;|GO:0003700;GO:0003713;GO:0004402;GO:0008022;GO:0008270;GO:0016407;GO:0016740;GO:0046872;GO:0004871;GO:0051577;
80;6251	GO:0003682;GO:0005515;GO:0008270;GO:0016564;GO:0043565;GO:0046872;GO:0003700;GO:0016563;GO:0003677;GO:0003702;GO:0003690;GO:0008022;GO:0042803;GO:0003713;GO:0003714;GO:0003704;|GO:0003700;GO:0003713;GO:0004402;GO:0008022;GO:0008270;GO:0016407;GO:0016740;GO:0046872;GO:0004871;GO:0051577;
14150;4497_14518	GO:0003779;GO:0005200;|GO:0004872;GO:0004971;GO:0005216;GO:0005234;GO:0015277;
812_1273;124_232	GO:0003723;GO:0004439;GO:0016787;|GO:0005070;GO:0005089;GO:0005509;GO:0005515;
812_1273;964	GO:0003723;GO:0004439;GO:0016787;|GO:0005070;GO:0005089;GO:0005509;GO:0005515;
239_240_1295;5174_18862	GO:0000166;GO:0003725;GO:0004519;GO:0004525;GO:0005515;GO:0005524;GO:0008026;GO:0016787;|GO:0003743;GO:0005515;
2124;16872	GO:0004630;GO:0005515;GO:0016787;GO:0035091;|GO:0005351;GO:0005515;
30;10019_14097_14098	GO:0000166;GO:0004693;GO:0005176;GO:0005515;GO:0005524;GO:0016740;GO:0030549;GO:0043125;GO:0050321;GO:0004674;GO:0004685;GO:0005516;GO:0004691;GO:0004707;GO:0004723;GO:0042802;|GO:0003779;GO:0003824;GO:0005215;GO:0005524;
239_240_1294;5173_5174_18862	GO:0000166;GO:0003725;GO:0004519;GO:0004525;GO:0005515;GO:0005524;GO:0008026;GO:0016787;|GO:0003743;GO:0005515;
30;84_13399	GO:0000166;GO:0004674;GO:0004682;GO:0005524;GO:0016740;GO:0047485;GO:0005351;GO:0042802;GO:0004697;GO:0005509;GO:0005515;GO:0008270;GO:0019992;GO:0004701;GO:0008022;GO:0008047;GO:0019899;GO:0046872;GO:0004700;GO:0004707;GO:0004708;GO:0008339;|GO:0003924;GO:0005515;GO:0005525;GO:0009055;GO:0035091;
64;4224	GO:0000166;GO:0000287;GO:0005388;GO:0005509;GO:0005516;GO:0005524;GO:0016787;GO:0016820;|GO:0004517;GO:0005506;GO:0005516;GO:0009055;GO:0010181;GO:0020037;GO:0046872;GO:0050660;GO:0050661;GO:0004385;GO:0005515;GO:0004721;GO:0008022;GO:0008092;GO:0015459;GO:0019901;GO:0019902;
927;1164_1165_17585	GO:0000175;GO:0003723;GO:0004527;GO:0005515;GO:0016787;|GO:0000175;GO:0004527;GO:0005515;GO:0008312;GO:0016787;
11369;8993_15253	GO:0003677;GO:0003886;GO:0008134;GO:0008168;GO:0008270;GO:0016564;GO:0016740;GO:0046872;GO:0005515;|GO:0003677;GO:0003886;GO:0008134;GO:0008168;GO:0008270;GO:0016564;GO:0016740;GO:0046872;
4089;4090_4091	GO:0003677;GO:0003950;GO:0008270;GO:0016757;GO:0042802;GO:0046872;GO:0051287;GO:0005515;|GO:0003677;GO:0003950;GO:0008270;GO:0016757;GO:0042802;GO:0046872;GO:0051287;
3973_4589;3973_3978_4193_4589	GO:0003700;GO:0003706;GO:0003707;GO:0003713;GO:0004886;GO:0005496;GO:0008270;GO:0016439;GO:0043565;GO:0046872;GO:0005515;|GO:0003700;GO:0003706;GO:0003707;GO:0003713;GO:0004886;GO:0005496;GO:0008270;GO:0016439;GO:0043565;GO:0046872;GO:0005515;
13230;114	GO:0003677;GO:0003714;GO:0005112;GO:0005515;|GO:0003677;GO:0004407;GO:0008134;GO:0016564;GO:0016787;GO:0016566;GO:0008270;GO:0042826;GO:0003714;GO:0003700;GO:0019899;GO:0042802;
812_1273_18151;232_471	GO:0003723;GO:0004439;GO:0016787;|GO:0005070;GO:0005089;GO:0005509;GO:0005515;
5013;13599	GO:0005215;GO:0005488;|GO:0004228;GO:0005509;GO:0005515;GO:0008270;
927;927_19001	GO:0000175;GO:0003723;GO:0004527;GO:0005515;GO:0016787;|GO:0000175;GO:0003723;GO:0004527;GO:0005515;GO:0016787;
1400_3956_13959;3956	GO:0000166;GO:0000287;GO:0003677;GO:0004713;GO:0005524;GO:0008022;GO:0016740;GO:0030145;GO:0005515;GO:0035014;|GO:0000166;GO:0004713;GO:0004718;GO:0005524;GO:0016740;GO:0005102;GO:0042169;GO:0000287;GO:0003677;GO:0008022;GO:0030145;GO:0004716;GO:0004872;GO:0005020;GO:0005021;GO:0005515;GO:0004715;GO:0005070;GO:0004714;GO:0043121;GO:0008270;GO:0046872;GO:0005005;
4517_4518;246	GO:0003700;GO:0003712;GO:0005515;GO:0016563;GO:0003690;GO:0008134;GO:0005057;|GO:0000166;GO:0003924;GO:0005525;GO:0005515;GO:0005516;
2410_15702;30	GO:0004373;GO:0005515;GO:0016757;|GO:0000166;GO:0004674;GO:0004691;GO:0005515;GO:0005524;GO:0016740;GO:0002039;GO:0004696;GO:0051059;
14310;84_7164	GO:0003700;GO:0005496;GO:0005515;GO:0008270;GO:0008289;GO:0030235;GO:0030284;GO:0043565;GO:0046872;|GO:0004871;GO:0008168;GO:0016740;GO:0042802;
15413;3301_15869	GO:0003677;GO:0003702;GO:0003705;GO:0005515;GO:0030528;GO:0016564;|GO:0003677;GO:0003702;GO:0003705;GO:0016564;
1294_1295;5173_5174	GO:0000166;GO:0003725;GO:0004519;GO:0004525;GO:0005515;GO:0005524;GO:0008026;GO:0016787;|GO:0003743;GO:0005515;
5984_6917;124	GO:0000166;GO:0003777;GO:0005515;GO:0005524;GO:0008017;|GO:0005085;GO:0005089;GO:0005509;GO:0005515;GO:0000166;GO:0003777;GO:0005524;
759;30_661	GO:0004630;GO:0005515;GO:0016787;GO:0035091;|GO:0000166;GO:0004697;GO:0005509;GO:0005515;GO:0005524;GO:0008270;GO:0016740;GO:0019992;GO:0004674;GO:0004701;GO:0008022;GO:0008047;GO:0019899;GO:0046872;
759;30_659	GO:0004630;GO:0005515;GO:0016787;GO:0035091;|GO:0000166;GO:0004697;GO:0005509;GO:0005515;GO:0005524;GO:0008270;GO:0016740;GO:0019992;GO:0004674;GO:0004701;GO:0008022;GO:0008047;GO:0019899;GO:0046872;
108_2123;30_661	GO:0004630;GO:0005515;GO:0016787;GO:0035091;|GO:0000166;GO:0004697;GO:0005509;GO:0005515;GO:0005524;GO:0008270;GO:0016740;GO:0019992;GO:0004674;GO:0004701;GO:0008022;GO:0008047;GO:0019899;GO:0046872;
30_15665;3973_3978	GO:0000166;GO:0004674;GO:0005351;GO:0005524;GO:0016740;GO:0042802;|GO:0003700;GO:0005496;GO:0005515;GO:0008270;GO:0008289;GO:0030235;GO:0030284;GO:0043565;GO:0046872;GO:0003707;GO:0004872;GO:0004882;GO:0005497;GO:0046983;
108_2123;30_659	GO:0004630;GO:0005515;GO:0016787;GO:0035091;|GO:0000166;GO:0004697;GO:0005509;GO:0005515;GO:0005524;GO:0008270;GO:0016740;GO:0019992;GO:0004674;GO:0004701;GO:0008022;GO:0008047;GO:0019899;GO:0046872;
759_2123;30_659	GO:0004630;GO:0005515;GO:0016787;GO:0035091;|GO:0000166;GO:0004697;GO:0005509;GO:0005515;GO:0005524;GO:0008270;GO:0016740;GO:0019992;GO:0004674;GO:0004701;GO:0008022;GO:0008047;GO:0019899;GO:0046872;
759_2123;30_661	GO:0004630;GO:0005515;GO:0016787;GO:0035091;|GO:0000166;GO:0004697;GO:0005509;GO:0005515;GO:0005524;GO:0008270;GO:0016740;GO:0019992;GO:0004674;GO:0004701;GO:0008022;GO:0008047;GO:0019899;GO:0046872;
1274;84_124_232_471	GO:0003723;GO:0004439;GO:0016787;|GO:0005070;GO:0005089;GO:0005509;GO:0005515;
30;30_471_15665	GO:0000166;GO:0004674;GO:0005351;GO:0005524;GO:0016740;GO:0042802;GO:0005057;GO:0005515;GO:0008270;GO:0019992;GO:0046872;GO:0004700;GO:0000287;GO:0004704;GO:0016563;GO:0042803;GO:0004697;GO:0008384;GO:0004713;GO:0004709;GO:0008656;GO:0002039;GO:0004696;GO:0051059;GO:0004676;GO:0003714;GO:0004672;GO:0004860;GO:0019901;|GO:0000166;GO:0004674;GO:0005351;GO:0005524;GO:0016740;GO:0042802;GO:0005515;
574_1037_5391;84_471	GO:0003700;GO:0004842;GO:0004871;GO:0005509;GO:0005515;GO:0008270;GO:0016874;|GO:0003700;GO:0005085;GO:0005515;GO:0008270;GO:0019992;GO:0030676;GO:0046872;GO:0004435;GO:0005057;GO:0005509;GO:0016787;GO:0000166;GO:0004715;GO:0005524;GO:0016740;GO:0005089;GO:0004713;
2531;4497	GO:0003682;GO:0003700;GO:0003713;GO:0004871;GO:0005198;GO:0008022;GO:0045294;GO:0045296;GO:0050681;|GO:0004872;GO:0005216;GO:0005234;GO:0015277;GO:0000287;GO:0004972;GO:0005509;
1_13965_13967;84_85	GO:0003714;GO:0005215;GO:0005515;GO:0008017;|GO:0004672;GO:0005515;
63_19051;4361	GO:0000287;GO:0004725;GO:0016787;|GO:0003700;GO:0005515;GO:0043565;
240_1295;5173_18862	GO:0000166;GO:0003725;GO:0004519;GO:0004525;GO:0005515;GO:0005524;GO:0008026;GO:0016787;|GO:0003743;GO:0005515;
2124;3512_13463_13464	GO:0004630;GO:0005515;GO:0016787;GO:0035091;|GO:0005515;GO:0016301;GO:0016308;GO:0016740;
4578_9479;14518	GO:0003779;GO:0005200;|GO:0004872;GO:0004971;GO:0005216;GO:0005234;GO:0015277;
5013;13600	GO:0005215;GO:0005488;|GO:0004228;GO:0005509;GO:0005515;GO:0008270;
5013;13601	GO:0005215;GO:0005488;|GO:0004228;GO:0005509;GO:0005515;GO:0008270;
5013;13602	GO:0005215;GO:0005488;|GO:0004228;GO:0005509;GO:0005515;GO:0008270;
661;9018	GO:0000166;GO:0004697;GO:0005509;GO:0005515;GO:0005524;GO:0008270;GO:0016740;GO:0019992;GO:0004674;GO:0004691;|GO:0005515;GO:0008201;
9479_14150;4497_14518	GO:0003779;GO:0005200;|GO:0004872;GO:0004971;GO:0005216;GO:0005234;GO:0015277;
2531_6396;9479	GO:0003682;GO:0003700;GO:0003713;GO:0004871;GO:0005198;GO:0008022;GO:0045294;GO:0045296;GO:0050681;GO:0008092;|GO:0004725;GO:0005198;GO:0005488;GO:0016787;
14323;30	GO:0005515;|GO:0000166;GO:0004674;GO:0005057;GO:0005515;GO:0005524;GO:0008270;GO:0016740;GO:0019992;GO:0046872;GO:0030145;GO:0000287;GO:0004705;GO:0004707;GO:0004691;GO:0004713;
1273_1274_18151;124_232	GO:0003723;GO:0004439;GO:0016787;|GO:0005070;GO:0005089;GO:0005509;GO:0005515;
124_600_5984;124	GO:0000166;GO:0003777;GO:0005515;GO:0005524;GO:0008017;|GO:0005085;GO:0005089;GO:0005509;GO:0005515;GO:0000166;GO:0003777;GO:0005524;
84;278_13805	GO:0005099;GO:0005102;GO:0019870;GO:0051020;GO:0003924;GO:0005158;GO:0005159;GO:0005525;GO:0005545;GO:0019903;GO:0035014;GO:0043125;GO:0043559;GO:0043560;GO:0000166;GO:0000287;GO:0003677;GO:0004713;GO:0005524;GO:0008022;GO:0016740;GO:0030145;GO:0005200;GO:0005509;GO:0005515;GO:0051015;GO:0005070;GO:0042169;|GO:0015297;GO:0015299;GO:0015385;GO:0031402;
84;278_13804	GO:0005099;GO:0005102;GO:0019870;GO:0051020;GO:0003924;GO:0005158;GO:0005159;GO:0005525;GO:0005545;GO:0019903;GO:0035014;GO:0043125;GO:0043559;GO:0043560;GO:0000166;GO:0000287;GO:0003677;GO:0004713;GO:0005524;GO:0008022;GO:0016740;GO:0030145;GO:0005200;GO:0005509;GO:0005515;GO:0051015;GO:0005070;GO:0042169;|GO:0015297;GO:0015299;GO:0015385;GO:0031402;
4003;4224_13143	GO:0001584;GO:0004952;GO:0001601;GO:0001602;GO:0004872;|GO:0003779;GO:0004864;GO:0005515;GO:0008157;
441;441_442	GO:0004748;|GO:0004748;
441;441_443	GO:0004748;|GO:0004748;
1400;428	GO:0005070;GO:0005154;GO:0043560;GO:0000166;GO:0004713;GO:0005524;GO:0008022;GO:0016740;GO:0030145;GO:0042802;GO:0046872;GO:0004718;GO:0005102;GO:0042169;GO:0005099;GO:0019870;GO:0051020;GO:0004715;GO:0005515;GO:0001948;GO:0004722;GO:0019901;GO:0042609;GO:0042610;GO:0043548;GO:0051117;GO:0004716;GO:0005128;GO:0003924;GO:0005158;GO:0005159;GO:0005525;GO:0005545;GO:0019903;GO:0035014;GO:0043125;GO:…
3492_11369_15261_15262;18137	GO:0003677;GO:0003886;GO:0005515;GO:0008168;GO:0008270;GO:0016740;GO:0046872;|GO:0008047;GO:0008270;GO:0016564;GO:0019899;GO:0046872;
661;9018_13599_15369_15370	GO:0000166;GO:0004697;GO:0005509;GO:0005515;GO:0005524;GO:0008270;GO:0016740;GO:0019992;GO:0004674;GO:0004691;|GO:0005515;GO:0008201;
4391;1740_16340	GO:0005515;GO:0008234;GO:0030693;GO:0008047;|GO:0003700;GO:0003702;GO:0008134;GO:0043565;
4391;1740_16341	GO:0005515;GO:0008234;GO:0030693;GO:0008047;|GO:0003700;GO:0003702;GO:0008134;GO:0043565;
812_1274_18151;84_232_471	GO:0003723;GO:0004439;GO:0016787;|GO:0005070;GO:0005089;GO:0005509;GO:0005515;
30_471_661_15665;3978	GO:0000166;GO:0004674;GO:0005351;GO:0005524;GO:0016740;GO:0042802;|GO:0003700;GO:0005496;GO:0005515;GO:0008270;GO:0008289;GO:0030235;GO:0030284;GO:0043565;GO:0046872;GO:0003707;GO:0004872;GO:0004882;GO:0005497;GO:0046983;
30_471_661_15665;3973	GO:0000166;GO:0004674;GO:0005351;GO:0005524;GO:0016740;GO:0042802;|GO:0003700;GO:0005496;GO:0005515;GO:0008270;GO:0008289;GO:0030235;GO:0030284;GO:0043565;GO:0046872;GO:0003707;GO:0004872;GO:0004882;GO:0005497;GO:0046983;
5987;5173_18862	GO:0000166;GO:0003725;GO:0004519;GO:0004525;GO:0005515;GO:0005524;GO:0008026;GO:0016787;|GO:0003743;GO:0005515;
18152;84_124_471	GO:0003723;GO:0004439;GO:0016787;|GO:0005070;GO:0005089;GO:0005509;GO:0005515;
812_1274_18151;124_471	GO:0003723;GO:0004439;GO:0016787;|GO:0005070;GO:0005089;GO:0005509;GO:0005515;
4225;4051_4052	GO:0004385;GO:0004721;GO:0008022;GO:0008092;GO:0015459;GO:0019901;GO:0019902;|GO:0004842;GO:0005515;GO:0008270;GO:0016874;GO:0046872;
812_1273;124_471	GO:0003723;GO:0004439;GO:0016787;|GO:0005070;GO:0005089;GO:0005509;GO:0005515;
4089;289_4089_4090	GO:0003677;GO:0003950;GO:0008270;GO:0016757;GO:0042802;GO:0046872;GO:0051287;GO:0005515;|GO:0003677;GO:0003950;GO:0008270;GO:0016757;GO:0042802;GO:0046872;GO:0051287;
4089;289_4089_4091	GO:0003677;GO:0003950;GO:0008270;GO:0016757;GO:0042802;GO:0046872;GO:0051287;GO:0005515;|GO:0003677;GO:0003950;GO:0008270;GO:0016757;GO:0042802;GO:0046872;GO:0051287;
9479_14150;4497_5400_13196_14518	GO:0003779;GO:0005200;|GO:0004872;GO:0004971;GO:0005216;GO:0005234;GO:0015277;
471_659_16624;30	GO:0000166;GO:0004674;GO:0004700;GO:0005515;GO:0005524;GO:0008270;GO:0016740;GO:0019992;GO:0046872;|GO:0000166;GO:0004674;GO:0004705;GO:0004707;GO:0005515;GO:0005524;GO:0016740;GO:0004700;GO:0008270;GO:0019992;GO:0046872;GO:0004697;
3973;1400_13747	GO:0003700;GO:0005496;GO:0005515;GO:0008270;GO:0008289;GO:0030235;GO:0030284;GO:0043565;GO:0046872;|GO:0000166;GO:0001948;GO:0004713;GO:0004722;GO:0005524;GO:0008022;GO:0016740;GO:0019901;GO:0042169;GO:0042609;GO:0042610;GO:0043548;GO:0051117;
4003;4224_4761_4762_13143	GO:0001584;GO:0004952;GO:0001601;GO:0001602;GO:0004872;|GO:0003779;GO:0004864;GO:0005515;GO:0008157;
4559_9899_9901;232	GO:0000287;GO:0003810;GO:0003924;GO:0005509;GO:0005525;GO:0008415;GO:0016746;GO:0019003;GO:0016740;|GO:0005509;GO:0005515;GO:0008270;GO:0004435;GO:0004871;GO:0016787;
239_1294_1295;5173_5174_18862	GO:0000166;GO:0003725;GO:0004519;GO:0004525;GO:0005515;GO:0005524;GO:0008026;GO:0016787;|GO:0003743;GO:0005515;
2399;3978	GO:0000166;GO:0004867;GO:0005515;GO:0005524;GO:0008289;GO:0008429;|GO:0003700;GO:0003707;GO:0005504;GO:0008047;GO:0008270;GO:0016501;GO:0016564;GO:0043565;GO:0046872;GO:0046965;GO:0046982;
2399;3973	GO:0000166;GO:0004867;GO:0005515;GO:0005524;GO:0008289;GO:0008429;|GO:0003700;GO:0003707;GO:0005504;GO:0008047;GO:0008270;GO:0016501;GO:0016564;GO:0043565;GO:0046872;GO:0046965;GO:0046982;
175;1949	GO:0000166;GO:0005216;GO:0005224;GO:0005260;GO:0005515;GO:0005524;GO:0016887;GO:0030165;GO:0031404;|GO:0000166;GO:0008603;GO:0030552;
84;759_2123	GO:0000166;GO:0004713;GO:0005524;GO:0008022;GO:0016740;GO:0030145;GO:0042802;GO:0046872;GO:0001948;GO:0004722;GO:0019901;GO:0042169;GO:0042609;GO:0042610;GO:0043548;GO:0051117;GO:0004435;GO:0005057;GO:0005509;GO:0005515;GO:0016787;|GO:0004630;GO:0005515;GO:0016787;GO:0035091;
926;17585	GO:0000175;GO:0003723;GO:0004527;GO:0005515;GO:0016787;|GO:0000175;GO:0004527;GO:0005515;GO:0008312;GO:0016787;
246;660_16654	GO:0000166;GO:0003924;GO:0005525;GO:0000287;GO:0004871;GO:0005515;|GO:0004842;GO:0005515;GO:0016874;
30_471_659_16624;30	GO:0000166;GO:0004674;GO:0004700;GO:0005515;GO:0005524;GO:0008270;GO:0016740;GO:0019992;GO:0046872;|GO:0000166;GO:0004674;GO:0004705;GO:0004707;GO:0005515;GO:0005524;GO:0016740;GO:0004700;GO:0008270;GO:0019992;GO:0046872;GO:0004697;
18865;5174_18862	GO:0000166;GO:0003725;GO:0004519;GO:0004525;GO:0005515;GO:0005524;GO:0008026;GO:0016787;|GO:0003743;GO:0005515;
28_3936_4564_4592;6922	GO:0003706;GO:0004872;GO:0005509;GO:0005515;GO:0046982;|GO:0005515;GO:0008233;
4090;4090_4091	GO:0003677;GO:0003950;GO:0008270;GO:0016757;GO:0042802;GO:0046872;GO:0051287;GO:0005515;|GO:0003677;GO:0003950;GO:0008270;GO:0016757;GO:0042802;GO:0046872;GO:0051287;
1;80_13247_13248_13249	GO:0003714;GO:0005215;GO:0005515;GO:0008017;|GO:0003690;GO:0003700;GO:0003702;GO:0008022;GO:0008270;GO:0016563;GO:0042803;GO:0043565;GO:0046872;
14041;4003	GO:0008009;GO:0008201;GO:0005355;GO:0008083;GO:0005153;GO:0005515;GO:0008047;GO:0005179;GO:0004871;GO:0008603;GO:0042056;GO:0004950;|GO:0001584;GO:0004872;GO:0004918;GO:0005515;GO:0016493;GO:0004950;GO:0003779;GO:0015026;GO:0016494;GO:0032027;GO:0031727;GO:0004969;GO:0004945;
812_1273;660	GO:0003723;GO:0004439;GO:0016787;|GO:0005070;GO:0005089;GO:0005509;GO:0005515;
11369;48_3253	GO:0003677;GO:0003886;GO:0008134;GO:0008168;GO:0008270;GO:0016564;GO:0016740;GO:0046872;GO:0005515;|GO:0003682;GO:0005515;GO:0008270;GO:0008757;GO:0016740;GO:0046974;
14768;4223	GO:0004722;GO:0004871;GO:0005506;GO:0005515;GO:0016787;GO:0030145;GO:0046872;|GO:0001786;GO:0005215;GO:0005544;
240_1294;5174_18862	GO:0000166;GO:0003725;GO:0004519;GO:0004525;GO:0005515;GO:0005524;GO:0008026;GO:0016787;|GO:0003743;GO:0005515;
1_2531_6396;428_4578	GO:0003682;GO:0003700;GO:0003713;GO:0004871;GO:0005198;GO:0008022;GO:0045294;GO:0045296;GO:0050681;GO:0008092;|GO:0004725;GO:0005198;GO:0005488;GO:0016787;
927;4224_4225_4634	GO:0000175;GO:0003723;GO:0004527;GO:0005515;GO:0016787;|GO:0005515;
3492_11369_15262;18137	GO:0003677;GO:0003886;GO:0005515;GO:0008168;GO:0008270;GO:0016740;GO:0046872;|GO:0008047;GO:0008270;GO:0016564;GO:0019899;GO:0046872;
289_4090;4089_4090	GO:0003677;GO:0003950;GO:0008270;GO:0016757;GO:0042802;GO:0046872;GO:0051287;|GO:0003677;GO:0003950;GO:0008270;GO:0016757;GO:0042802;GO:0046872;GO:0051287;GO:0005515;
244;1698_13033_17157_17158	GO:0000149;GO:0008565;GO:0005515;GO:0005486;|GO:0005478;GO:0005515;GO:0019905;
4224;15676	GO:0004385;GO:0004721;GO:0008022;GO:0008092;GO:0015459;GO:0019901;GO:0019902;|GO:0004842;GO:0005515;GO:0008270;GO:0016874;GO:0046872;
4224;15677	GO:0004385;GO:0004721;GO:0008022;GO:0008092;GO:0015459;GO:0019901;GO:0019902;|GO:0004842;GO:0005515;GO:0008270;GO:0016874;GO:0046872;
4224;15678	GO:0004385;GO:0004721;GO:0008022;GO:0008092;GO:0015459;GO:0019901;GO:0019902;|GO:0004842;GO:0005515;GO:0008270;GO:0016874;GO:0046872;
14151;5400_13196_14518	GO:0003779;GO:0005200;|GO:0004872;GO:0004971;GO:0005216;GO:0005234;GO:0015277;
15037;4590_9927_9928	GO:0003813;GO:0008233;|GO:0004866;GO:0005102;
3978;4570_14284_14285	GO:0003700;GO:0005496;GO:0005515;GO:0008270;GO:0008289;GO:0030235;GO:0030284;GO:0043565;GO:0046872;GO:0004883;GO:0003707;GO:0003706;GO:0003713;GO:0004886;GO:0016439;GO:0004872;GO:0004882;GO:0005497;GO:0046983;GO:0008434;GO:0003714;GO:0004887;|GO:0003713;GO:0004871;GO:0005515;GO:0030528;
14151;4497	GO:0003779;GO:0005200;|GO:0004872;GO:0004971;GO:0005216;GO:0005234;GO:0015277;
4003;30	GO:0001584;GO:0004872;GO:0004935;GO:0004938;GO:0005515;GO:0015459;GO:0004937;GO:0004945;GO:0004947;GO:0016494;GO:0004435;GO:0004963;GO:0004982;GO:0004986;GO:0016493;GO:0003779;GO:0015026;GO:0032027;GO:0004988;GO:0004981;GO:0001599;GO:0001619;GO:0004961;GO:0004960;GO:0004993;GO:0005000;GO:0005080;GO:0004995;GO:0000166;GO:0004974;GO:0001601;GO:0001602;GO:0001600;|GO:0000166;GO:0004703;GO:0004871;GO…
6520;3936_4564_4950_5635	GO:0004261;GO:0008233;GO:0004252;GO:0008367;GO:0019955;GO:0042708;GO:0003803;GO:0005509;|GO:0004872;GO:0005319;GO:0005509;GO:0008034;
246;902_1361	GO:0000166;GO:0003924;GO:0005525;GO:0000287;GO:0004871;GO:0005515;|GO:0004842;GO:0005515;GO:0016874;
4089;289_4089	GO:0003677;GO:0003950;GO:0008270;GO:0016757;GO:0042802;GO:0046872;GO:0051287;GO:0005515;|GO:0003677;GO:0003950;GO:0008270;GO:0016757;GO:0042802;GO:0046872;GO:0051287;
4089;289_4090	GO:0003677;GO:0003950;GO:0008270;GO:0016757;GO:0042802;GO:0046872;GO:0051287;GO:0005515;|GO:0003677;GO:0003950;GO:0008270;GO:0016757;GO:0042802;GO:0046872;GO:0051287;
4089;289_4091	GO:0003677;GO:0003950;GO:0008270;GO:0016757;GO:0042802;GO:0046872;GO:0051287;GO:0005515;|GO:0003677;GO:0003950;GO:0008270;GO:0016757;GO:0042802;GO:0046872;GO:0051287;
3978;84_13747	GO:0003700;GO:0005496;GO:0005515;GO:0008270;GO:0008289;GO:0030235;GO:0030284;GO:0043565;GO:0046872;|GO:0000166;GO:0001948;GO:0004713;GO:0004722;GO:0005524;GO:0008022;GO:0016740;GO:0019901;GO:0042169;GO:0042609;GO:0042610;GO:0043548;GO:0051117;
15413;3301_15413_15414	GO:0003677;GO:0003702;GO:0003705;GO:0005515;GO:0030528;GO:0016564;|GO:0003677;GO:0003702;GO:0003705;GO:0016564;
1294;18864	GO:0000166;GO:0003725;GO:0004519;GO:0004525;GO:0005515;GO:0005524;GO:0008026;GO:0016787;|GO:0003743;GO:0005515;
1294;18863	GO:0000166;GO:0003725;GO:0004519;GO:0004525;GO:0005515;GO:0005524;GO:0008026;GO:0016787;|GO:0003743;GO:0005515;
1294;18862	GO:0000166;GO:0003725;GO:0004519;GO:0004525;GO:0005515;GO:0005524;GO:0008026;GO:0016787;|GO:0003743;GO:0005515;
18152;84_124_232	GO:0003723;GO:0004439;GO:0016787;|GO:0005070;GO:0005089;GO:0005509;GO:0005515;
812_1274_18151;124_232	GO:0003723;GO:0004439;GO:0016787;|GO:0005070;GO:0005089;GO:0005509;GO:0005515;
574_1037;84_471	GO:0003700;GO:0004842;GO:0004871;GO:0005509;GO:0005515;GO:0008270;GO:0016874;|GO:0003700;GO:0005085;GO:0005515;GO:0008270;GO:0019992;GO:0030676;GO:0046872;GO:0004435;GO:0005057;GO:0005509;GO:0016787;GO:0000166;GO:0004715;GO:0005524;GO:0016740;GO:0005089;GO:0004713;
1353_14768;660_4223	GO:0004722;GO:0004871;GO:0005506;GO:0005515;GO:0016787;GO:0030145;GO:0046872;|GO:0001786;GO:0005215;GO:0005544;
2123;659_661	GO:0004630;GO:0005515;GO:0016787;GO:0035091;|GO:0000166;GO:0004697;GO:0005509;GO:0005515;GO:0005524;GO:0008270;GO:0016740;GO:0019992;GO:0004674;GO:0004701;GO:0008022;GO:0008047;GO:0019899;GO:0046872;
1;2262_17590_17591	GO:0005515;GO:0008139;GO:0008270;GO:0008565;|GO:0003677;GO:0005215;GO:0005515;GO:0008270;GO:0046872;
1273_1274_18151;84_124	GO:0003723;GO:0004439;GO:0016787;|GO:0005070;GO:0005089;GO:0005509;GO:0005515;
471_759_2123;3512	GO:0004630;GO:0005515;GO:0016787;GO:0035091;|GO:0005515;GO:0016301;GO:0016308;GO:0016740;
927;1165_17585	GO:0000175;GO:0003723;GO:0004527;GO:0005515;GO:0016787;|GO:0000175;GO:0004527;GO:0005515;GO:0008312;GO:0016787;
30;30_659	GO:0000166;GO:0004674;GO:0004708;GO:0004713;GO:0005515;GO:0005524;GO:0016740;GO:0001784;GO:0004707;GO:0004697;GO:0005509;GO:0008270;GO:0019992;GO:0004699;GO:0004871;GO:0046872;GO:0004701;GO:0008022;GO:0008047;GO:0019899;GO:0008017;GO:0043015;GO:0043130;GO:0050321;GO:0004700;GO:0000287;GO:0004704;GO:0016563;GO:0042803;GO:0005057;GO:0004702;GO:0008384;GO:0004691;GO:0004709;GO:0008656;GO:0042802;GO:…
1400;4464_13615	GO:0005070;GO:0005154;GO:0043560;GO:0000166;GO:0004713;GO:0005524;GO:0008022;GO:0016740;GO:0030145;GO:0042802;GO:0046872;GO:0005099;GO:0005102;GO:0019870;GO:0051020;GO:0004718;GO:0042169;GO:0001948;GO:0004722;GO:0019901;GO:0042609;GO:0042610;GO:0043548;GO:0051117;GO:0005515;GO:0045309;GO:0004716;GO:0005128;GO:0003924;GO:0005158;GO:0005159;GO:0005525;GO:0005545;GO:0019903;GO:0035014;GO:0043125;GO:…
2399;3973_3978_4193	GO:0000166;GO:0004867;GO:0005515;GO:0005524;GO:0008289;GO:0008429;|GO:0003700;GO:0003707;GO:0005504;GO:0008047;GO:0008270;GO:0016501;GO:0016564;GO:0043565;GO:0046872;GO:0046965;GO:0046982;
9900;232	GO:0000287;GO:0003810;GO:0003924;GO:0005509;GO:0005525;GO:0008415;GO:0016746;GO:0019003;GO:0016740;|GO:0005509;GO:0005515;GO:0008270;GO:0004435;GO:0004871;GO:0016787;
80_14358;80_17400	GO:0003700;GO:0008270;GO:0046872;|GO:0003700;GO:0008270;GO:0046872;
108;16872	GO:0004630;GO:0005515;GO:0016787;GO:0035091;|GO:0005351;GO:0005515;
759;13462_13463_13464	GO:0004630;GO:0005515;GO:0016787;GO:0035091;|GO:0005515;GO:0016301;GO:0016308;GO:0016740;
14150;5400	GO:0003779;GO:0005200;|GO:0004872;GO:0004971;GO:0005216;GO:0005234;GO:0015277;
108_471_759;3512_13462	GO:0004630;GO:0005515;GO:0016787;GO:0035091;|GO:0005515;GO:0016301;GO:0016308;GO:0016740;
108_471_759;3512_13463	GO:0004630;GO:0005515;GO:0016787;GO:0035091;|GO:0005515;GO:0016301;GO:0016308;GO:0016740;
108_471_759;3512_13464	GO:0004630;GO:0005515;GO:0016787;GO:0035091;|GO:0005515;GO:0016301;GO:0016308;GO:0016740;
15413;3301_15414	GO:0003677;GO:0003702;GO:0003705;GO:0005515;GO:0030528;GO:0016564;|GO:0003677;GO:0003702;GO:0003705;GO:0016564;
15413;3301_15413	GO:0003677;GO:0003702;GO:0003705;GO:0005515;GO:0030528;GO:0016564;|GO:0003677;GO:0003702;GO:0003705;GO:0016564;
4090;289_4089_4090_4091	GO:0003677;GO:0003950;GO:0008270;GO:0016757;GO:0042802;GO:0046872;GO:0051287;GO:0005515;|GO:0003677;GO:0003950;GO:0008270;GO:0016757;GO:0042802;GO:0046872;GO:0051287;
812_1273;471	GO:0003723;GO:0004439;GO:0016787;|GO:0005070;GO:0005089;GO:0005509;GO:0005515;
927;619	GO:0000175;GO:0003723;GO:0004527;GO:0005515;GO:0016787;|GO:0005515;
471_759;13463_13464	GO:0004630;GO:0005515;GO:0016787;GO:0035091;|GO:0005515;GO:0016301;GO:0016308;GO:0016740;
3956_13747;428	GO:0000166;GO:0001948;GO:0004713;GO:0004722;GO:0005524;GO:0008022;GO:0016740;GO:0019901;GO:0042169;GO:0042609;GO:0042610;GO:0043548;GO:0051117;|GO:0005001;GO:0016787;GO:0019901;GO:0004726;GO:0005515;GO:0004872;
30_471_15665;3973_3978	GO:0000166;GO:0004674;GO:0005351;GO:0005524;GO:0016740;GO:0042802;|GO:0003700;GO:0005496;GO:0005515;GO:0008270;GO:0008289;GO:0030235;GO:0030284;GO:0043565;GO:0046872;GO:0003707;GO:0004872;GO:0004882;GO:0005497;GO:0046983;
4224_4225;5400_13196	GO:0004385;GO:0005515;GO:0004721;GO:0008022;GO:0008092;GO:0015459;GO:0019901;GO:0019902;|GO:0004872;GO:0005216;GO:0005234;GO:0015277;GO:0000287;GO:0004972;GO:0005509;GO:0005515;GO:0004971;GO:0005261;GO:0004970;
6396;428_4578	GO:0003682;GO:0003700;GO:0003713;GO:0004871;GO:0005198;GO:0008022;GO:0045294;GO:0045296;GO:0050681;GO:0008092;|GO:0004725;GO:0005198;GO:0005488;GO:0016787;
239;1294	GO:0000166;GO:0003677;GO:0003725;GO:0004003;GO:0004004;GO:0005515;GO:0005524;GO:0016787;GO:0016564;|GO:0003725;GO:0005478;GO:0005515;GO:0000166;GO:0003677;GO:0004003;GO:0004004;GO:0005524;GO:0016787;
18151;124_232	GO:0003723;GO:0004439;GO:0016787;|GO:0005070;GO:0005089;GO:0005509;GO:0005515;
30;4391	GO:0000166;GO:0004674;GO:0005351;GO:0005524;GO:0016740;GO:0042802;GO:0003725;GO:0004694;GO:0005515;GO:0008601;GO:0004700;GO:0008270;GO:0019992;GO:0046872;GO:0000287;GO:0004713;GO:0004697;GO:0008134;GO:0042803;|GO:0005515;GO:0008234;GO:0030693;
84_3956_13959;3956	GO:0000166;GO:0000287;GO:0003677;GO:0004713;GO:0005524;GO:0008022;GO:0016740;GO:0030145;GO:0005515;GO:0035014;|GO:0000166;GO:0004713;GO:0004718;GO:0005524;GO:0016740;GO:0005102;GO:0042169;GO:0000287;GO:0003677;GO:0008022;GO:0030145;GO:0004716;GO:0004872;GO:0005020;GO:0005021;GO:0005515;GO:0004715;GO:0005070;GO:0004714;GO:0043121;GO:0008270;GO:0046872;GO:0005005;
574;574	GO:0004842;GO:0005515;GO:0008270;GO:0046872;GO:0004871;GO:0003700;GO:0003714;GO:0043565;GO:0000166;GO:0003924;GO:0005525;GO:0008047;GO:0019003;GO:0016564;GO:0016874;GO:0003713;GO:0005112;GO:0030528;GO:0003677;GO:0003704;GO:0005102;GO:0008022;GO:0031432;GO:0003684;|GO:0004871;GO:0005515;GO:0008270;GO:0046872;GO:0003700;GO:0003714;GO:0043565;GO:0000166;GO:0003924;GO:0004842;GO:0005525;GO:0008047;GO…
1273_1274_18151;84_232	GO:0003723;GO:0004439;GO:0016787;|GO:0005070;GO:0005089;GO:0005509;GO:0005515;
289_4089;4089_4090	GO:0003677;GO:0003950;GO:0008270;GO:0016757;GO:0042802;GO:0046872;GO:0051287;|GO:0003677;GO:0003950;GO:0008270;GO:0016757;GO:0042802;GO:0046872;GO:0051287;GO:0005515;
9479_14150;4497_5400	GO:0003779;GO:0005200;|GO:0004872;GO:0004971;GO:0005216;GO:0005234;GO:0015277;
4579_14150;13196	GO:0003779;GO:0005200;|GO:0004872;GO:0004971;GO:0005216;GO:0005234;GO:0015277;
3956;575_1400	GO:0000166;GO:0004872;GO:0005006;GO:0005515;GO:0005524;GO:0016740;GO:0046982;GO:0005003;GO:0004716;GO:0005009;GO:0005066;GO:0042169;GO:0043548;GO:0043559;GO:0043560;GO:0051425;GO:0004713;GO:0005509;GO:0005020;GO:0005021;GO:0004992;GO:0005017;GO:0005010;GO:0005520;GO:0005070;GO:0005018;GO:0048407;GO:0004718;GO:0005102;|GO:0005070;GO:0005515;
18152;124_471	GO:0003723;GO:0004439;GO:0016787;|GO:0005070;GO:0005089;GO:0005509;GO:0005515;
3973;84_7164	GO:0003700;GO:0005496;GO:0005515;GO:0008270;GO:0008289;GO:0030235;GO:0030284;GO:0043565;GO:0046872;GO:0003706;GO:0003707;GO:0003713;GO:0004886;GO:0016439;GO:0003714;GO:0004887;|GO:0004871;GO:0008168;GO:0016740;GO:0042802;
5391;471	GO:0003700;GO:0004842;GO:0004871;GO:0005509;GO:0005515;GO:0008270;GO:0016874;|GO:0003700;GO:0005085;GO:0005515;GO:0008270;GO:0019992;GO:0030676;GO:0046872;GO:0004435;GO:0005057;GO:0005509;GO:0016787;GO:0000166;GO:0004715;GO:0005524;GO:0016740;GO:0005089;GO:0004713;
87;217_218	GO:0003729;GO:0003677;GO:0003723;GO:0005515;GO:0008270;GO:0046872;GO:0000166;|GO:0003899;GO:0003677;GO:0005515;GO:0008270;GO:0016740;GO:0046872;
5390_5391;471	GO:0003700;GO:0004842;GO:0004871;GO:0005509;GO:0005515;GO:0008270;GO:0016874;|GO:0003700;GO:0005085;GO:0005515;GO:0008270;GO:0019992;GO:0030676;GO:0046872;GO:0004435;GO:0005057;GO:0005509;GO:0016787;GO:0000166;GO:0004715;GO:0005524;GO:0016740;GO:0005089;GO:0004713;
30;4293_14299_14300	GO:0000166;GO:0004674;GO:0005515;GO:0005524;GO:0016740;GO:0004699;GO:0004871;GO:0008270;GO:0019992;GO:0046872;GO:0004701;GO:0008022;GO:0008047;GO:0019899;GO:0004700;GO:0000287;GO:0005543;GO:0004691;GO:0004676;GO:0035091;|GO:0000166;GO:0004676;GO:0005524;GO:0016740;
4578_4579;13196	GO:0003779;GO:0005200;|GO:0004872;GO:0004971;GO:0005216;GO:0005234;GO:0015277;
471_759_2123;13624	GO:0004630;GO:0005515;GO:0016787;GO:0035091;|GO:0005351;GO:0005515;
14311;1400_13747	GO:0003700;GO:0005496;GO:0005515;GO:0008270;GO:0008289;GO:0030235;GO:0030284;GO:0043565;GO:0046872;|GO:0000166;GO:0001948;GO:0004713;GO:0004722;GO:0005524;GO:0008022;GO:0016740;GO:0019901;GO:0042169;GO:0042609;GO:0042610;GO:0043548;GO:0051117;
15414;15414	GO:0003677;GO:0003702;GO:0003705;GO:0005515;GO:0030528;GO:0016564;|GO:0003677;GO:0003702;GO:0003705;GO:0016564;
3973;727	GO:0003700;GO:0005496;GO:0005515;GO:0008270;GO:0008289;GO:0030235;GO:0030284;GO:0043565;GO:0046872;|GO:0003700;GO:0004527;GO:0016787;
15413;15414_15869	GO:0003677;GO:0003702;GO:0003705;GO:0005515;GO:0030528;GO:0016564;|GO:0003677;GO:0003702;GO:0003705;GO:0016564;
84;471_2206_2207	GO:0005515;GO:0005070;GO:0005154;GO:0043560;GO:0003924;GO:0005158;GO:0005159;GO:0005525;GO:0005545;GO:0019903;GO:0035014;GO:0043125;GO:0043559;GO:0004435;GO:0005057;GO:0005509;GO:0016787;GO:0000166;GO:0004713;GO:0005524;GO:0016740;GO:0042169;GO:0005102;GO:0008093;GO:0030159;GO:0005085;GO:0005089;GO:0042802;GO:0008289;GO:0008415;GO:0004672;GO:0008092;GO:0019899;GO:0003700;GO:0008270;GO:0019992;GO:…
1_2531_6395_6396;428	GO:0003682;GO:0003700;GO:0003713;GO:0004871;GO:0005198;GO:0008022;GO:0045294;GO:0045296;GO:0050681;GO:0008092;|GO:0004725;GO:0005515;GO:0016787;GO:0004872;GO:0005001;GO:0004089;GO:0008270;GO:0005198;GO:0005488;
4391;6466	GO:0005515;GO:0008234;GO:0030693;|GO:0004672;GO:0004861;GO:0008270;GO:0030332;GO:0046872;
108_471_2123;13624	GO:0004630;GO:0005515;GO:0016787;GO:0035091;|GO:0005351;GO:0005515;
4224;15910	GO:0004385;GO:0004721;GO:0008022;GO:0008092;GO:0015459;GO:0019901;GO:0019902;|GO:0003700;GO:0005515;GO:0043565;
84;2207	GO:0005515;GO:0005070;GO:0005154;GO:0043560;GO:0003924;GO:0005158;GO:0005159;GO:0005525;GO:0005545;GO:0019903;GO:0035014;GO:0043125;GO:0043559;GO:0004435;GO:0005057;GO:0005509;GO:0016787;GO:0000166;GO:0004713;GO:0005524;GO:0016740;GO:0042169;GO:0005102;GO:0008093;GO:0030159;GO:0005085;GO:0005089;GO:0042802;GO:0008289;GO:0008415;GO:0004672;GO:0008092;GO:0019899;GO:0003700;GO:0008270;GO:0019992;GO:…
84;2206	GO:0005515;GO:0005070;GO:0005154;GO:0043560;GO:0003924;GO:0005158;GO:0005159;GO:0005525;GO:0005545;GO:0019903;GO:0035014;GO:0043125;GO:0043559;GO:0004435;GO:0005057;GO:0005509;GO:0016787;GO:0000166;GO:0004713;GO:0005524;GO:0016740;GO:0042169;GO:0005102;GO:0008093;GO:0030159;GO:0005085;GO:0005089;GO:0042802;GO:0008289;GO:0008415;GO:0004672;GO:0008092;GO:0019899;GO:0003700;GO:0008270;GO:0019992;GO:…
84;2205	GO:0005515;GO:0005070;GO:0005154;GO:0043560;GO:0003924;GO:0005158;GO:0005159;GO:0005525;GO:0005545;GO:0019903;GO:0035014;GO:0043125;GO:0043559;GO:0004435;GO:0005057;GO:0005509;GO:0016787;GO:0000166;GO:0004713;GO:0005524;GO:0016740;GO:0042169;GO:0005102;GO:0008093;GO:0030159;GO:0005085;GO:0005089;GO:0042802;GO:0008289;GO:0008415;GO:0004672;GO:0008092;GO:0019899;GO:0003700;GO:0008270;GO:0019992;GO:…
239_240_1294_1295;5173_18862	GO:0000166;GO:0003725;GO:0004519;GO:0004525;GO:0005515;GO:0005524;GO:0008026;GO:0016787;|GO:0003743;GO:0005515;
3923;454_3964	GO:0005198;GO:0005509;|GO:0003756;GO:0004656;GO:0005515;GO:0016853;
3923;454_3963	GO:0005198;GO:0005509;|GO:0003756;GO:0004656;GO:0005515;GO:0016853;
3923;454_3962	GO:0005198;GO:0005509;|GO:0003756;GO:0004656;GO:0005515;GO:0016853;
1_13966;85	GO:0003714;GO:0005215;GO:0005515;GO:0008017;|GO:0004672;GO:0005515;
30;4293	GO:0000166;GO:0004674;GO:0005515;GO:0005524;GO:0016740;GO:0004699;GO:0004871;GO:0008270;GO:0019992;GO:0046872;GO:0004701;GO:0008022;GO:0008047;GO:0019899;GO:0004700;GO:0000287;GO:0005543;GO:0004691;GO:0004676;GO:0035091;|GO:0000166;GO:0004676;GO:0005524;GO:0016740;
4089;4089_4090_4091	GO:0003677;GO:0003950;GO:0008270;GO:0016757;GO:0042802;GO:0046872;GO:0051287;GO:0005515;|GO:0003677;GO:0003950;GO:0008270;GO:0016757;GO:0042802;GO:0046872;GO:0051287;
812_18151;84_124_232	GO:0003723;GO:0004439;GO:0016787;|GO:0005070;GO:0005089;GO:0005509;GO:0005515;
13965_13966;84_85	GO:0003714;GO:0005215;GO:0005515;GO:0008017;|GO:0004672;GO:0005515;
4578;4497_5400_14518	GO:0003779;GO:0005200;|GO:0004872;GO:0004971;GO:0005216;GO:0005234;GO:0015277;
15413_15414;15413_15414_15869	GO:0003677;GO:0003702;GO:0003705;GO:0005515;GO:0030528;GO:0016564;|GO:0003677;GO:0003702;GO:0003705;GO:0016564;
13974;84_85	GO:0003714;GO:0005215;GO:0005515;GO:0008017;|GO:0004672;GO:0005515;
812_1273_18151;84_232_471	GO:0003723;GO:0004439;GO:0016787;|GO:0005070;GO:0005089;GO:0005509;GO:0005515;
3956;4464_13615	GO:0000166;GO:0004714;GO:0004716;GO:0004872;GO:0005524;GO:0016740;GO:0004713;GO:0008022;GO:0005021;GO:0005515;GO:0030145;GO:0042802;GO:0046872;GO:0005010;GO:0005520;GO:0043548;GO:0043560;GO:0005009;GO:0005066;GO:0042169;GO:0043559;GO:0051425;GO:0004718;GO:0005102;GO:0001948;GO:0004722;GO:0019901;GO:0042609;GO:0042610;GO:0051117;GO:0005509;GO:0005011;GO:0005008;GO:0005128;GO:0004992;GO:0005017;GO:…
6395;1212	GO:0003682;GO:0003700;GO:0003713;GO:0004871;GO:0005198;GO:0008022;GO:0045294;GO:0045296;GO:0050681;GO:0008092;|GO:0004872;GO:0005001;GO:0016787;GO:0004089;GO:0005515;GO:0008270;
84_1400_3956_13747;28	GO:0000166;GO:0001948;GO:0004713;GO:0004722;GO:0005524;GO:0008022;GO:0016740;GO:0019901;GO:0042169;GO:0042609;GO:0042610;GO:0043548;GO:0051117;|GO:0008139;GO:0031625;GO:0051059;
239_240_1294_1295;18862	GO:0000166;GO:0003725;GO:0004519;GO:0004525;GO:0005515;GO:0005524;GO:0008026;GO:0016787;|GO:0003743;GO:0005515;
239_240_1294_1295;18863	GO:0000166;GO:0003725;GO:0004519;GO:0004525;GO:0005515;GO:0005524;GO:0008026;GO:0016787;|GO:0003743;GO:0005515;
239_240_1294_1295;18864	GO:0000166;GO:0003725;GO:0004519;GO:0004525;GO:0005515;GO:0005524;GO:0008026;GO:0016787;|GO:0003743;GO:0005515;
108_759_2123;30_659_661	GO:0004630;GO:0005515;GO:0016787;GO:0035091;|GO:0000166;GO:0004697;GO:0005509;GO:0005515;GO:0005524;GO:0008270;GO:0016740;GO:0019992;GO:0004674;GO:0004701;GO:0008022;GO:0008047;GO:0019899;GO:0046872;
4090;4089_4090_4091	GO:0003677;GO:0003950;GO:0008270;GO:0016757;GO:0042802;GO:0046872;GO:0051287;GO:0005515;|GO:0003677;GO:0003950;GO:0008270;GO:0016757;GO:0042802;GO:0046872;GO:0051287;
3973_3978;14283	GO:0003700;GO:0005496;GO:0005515;GO:0008270;GO:0008289;GO:0030235;GO:0030284;GO:0043565;GO:0046872;GO:0004883;GO:0003707;GO:0003706;GO:0003713;GO:0004886;GO:0016439;GO:0004872;GO:0004882;GO:0005497;GO:0046983;GO:0008434;GO:0003714;GO:0004887;|GO:0003713;GO:0004871;GO:0005515;GO:0030528;
3973_3978;14284	GO:0003700;GO:0005496;GO:0005515;GO:0008270;GO:0008289;GO:0030235;GO:0030284;GO:0043565;GO:0046872;GO:0004883;GO:0003707;GO:0003706;GO:0003713;GO:0004886;GO:0016439;GO:0004872;GO:0004882;GO:0005497;GO:0046983;GO:0008434;GO:0003714;GO:0004887;|GO:0003713;GO:0004871;GO:0005515;GO:0030528;
3973_3978;14285	GO:0003700;GO:0005496;GO:0005515;GO:0008270;GO:0008289;GO:0030235;GO:0030284;GO:0043565;GO:0046872;GO:0004883;GO:0003707;GO:0003706;GO:0003713;GO:0004886;GO:0016439;GO:0004872;GO:0004882;GO:0005497;GO:0046983;GO:0008434;GO:0003714;GO:0004887;|GO:0003713;GO:0004871;GO:0005515;GO:0030528;
3973_3978;14286	GO:0003700;GO:0005496;GO:0005515;GO:0008270;GO:0008289;GO:0030235;GO:0030284;GO:0043565;GO:0046872;GO:0004883;GO:0003707;GO:0003706;GO:0003713;GO:0004886;GO:0016439;GO:0004872;GO:0004882;GO:0005497;GO:0046983;GO:0008434;GO:0003714;GO:0004887;|GO:0003713;GO:0004871;GO:0005515;GO:0030528;
3973_3978;14287	GO:0003700;GO:0005496;GO:0005515;GO:0008270;GO:0008289;GO:0030235;GO:0030284;GO:0043565;GO:0046872;GO:0004883;GO:0003707;GO:0003706;GO:0003713;GO:0004886;GO:0016439;GO:0004872;GO:0004882;GO:0005497;GO:0046983;GO:0008434;GO:0003714;GO:0004887;|GO:0003713;GO:0004871;GO:0005515;GO:0030528;
3973_3978;14288	GO:0003700;GO:0005496;GO:0005515;GO:0008270;GO:0008289;GO:0030235;GO:0030284;GO:0043565;GO:0046872;GO:0004883;GO:0003707;GO:0003706;GO:0003713;GO:0004886;GO:0016439;GO:0004872;GO:0004882;GO:0005497;GO:0046983;GO:0008434;GO:0003714;GO:0004887;|GO:0003713;GO:0004871;GO:0005515;GO:0030528;
3973_3978;14289	GO:0003700;GO:0005496;GO:0005515;GO:0008270;GO:0008289;GO:0030235;GO:0030284;GO:0043565;GO:0046872;GO:0004883;GO:0003707;GO:0003706;GO:0003713;GO:0004886;GO:0016439;GO:0004872;GO:0004882;GO:0005497;GO:0046983;GO:0008434;GO:0003714;GO:0004887;|GO:0003713;GO:0004871;GO:0005515;GO:0030528;
3978;15437	GO:0003700;GO:0005496;GO:0005515;GO:0008270;GO:0008289;GO:0030235;GO:0030284;GO:0043565;GO:0046872;|GO:0003700;GO:0004527;GO:0016787;
3973_3978;14290	GO:0003700;GO:0005496;GO:0005515;GO:0008270;GO:0008289;GO:0030235;GO:0030284;GO:0043565;GO:0046872;GO:0004883;GO:0003707;GO:0003706;GO:0003713;GO:0004886;GO:0016439;GO:0004872;GO:0004882;GO:0005497;GO:0046983;GO:0008434;GO:0003714;GO:0004887;|GO:0003713;GO:0004871;GO:0005515;GO:0030528;
3973_3978;14291	GO:0003700;GO:0005496;GO:0005515;GO:0008270;GO:0008289;GO:0030235;GO:0030284;GO:0043565;GO:0046872;GO:0004883;GO:0003707;GO:0003706;GO:0003713;GO:0004886;GO:0016439;GO:0004872;GO:0004882;GO:0005497;GO:0046983;GO:0008434;GO:0003714;GO:0004887;|GO:0003713;GO:0004871;GO:0005515;GO:0030528;
3973_3978;14292	GO:0003700;GO:0005496;GO:0005515;GO:0008270;GO:0008289;GO:0030235;GO:0030284;GO:0043565;GO:0046872;GO:0004883;GO:0003707;GO:0003706;GO:0003713;GO:0004886;GO:0016439;GO:0004872;GO:0004882;GO:0005497;GO:0046983;GO:0008434;GO:0003714;GO:0004887;|GO:0003713;GO:0004871;GO:0005515;GO:0030528;
3973_3978;14293	GO:0003700;GO:0005496;GO:0005515;GO:0008270;GO:0008289;GO:0030235;GO:0030284;GO:0043565;GO:0046872;GO:0004883;GO:0003707;GO:0003706;GO:0003713;GO:0004886;GO:0016439;GO:0004872;GO:0004882;GO:0005497;GO:0046983;GO:0008434;GO:0003714;GO:0004887;|GO:0003713;GO:0004871;GO:0005515;GO:0030528;
3973_3978;14294	GO:0003700;GO:0005496;GO:0005515;GO:0008270;GO:0008289;GO:0030235;GO:0030284;GO:0043565;GO:0046872;GO:0004883;GO:0003707;GO:0003706;GO:0003713;GO:0004886;GO:0016439;GO:0004872;GO:0004882;GO:0005497;GO:0046983;GO:0008434;GO:0003714;GO:0004887;|GO:0003713;GO:0004871;GO:0005515;GO:0030528;
3973_3978;14295	GO:0003700;GO:0005496;GO:0005515;GO:0008270;GO:0008289;GO:0030235;GO:0030284;GO:0043565;GO:0046872;GO:0004883;GO:0003707;GO:0003706;GO:0003713;GO:0004886;GO:0016439;GO:0004872;GO:0004882;GO:0005497;GO:0046983;GO:0008434;GO:0003714;GO:0004887;|GO:0003713;GO:0004871;GO:0005515;GO:0030528;
3973;4570_14283_14285	GO:0003700;GO:0005496;GO:0005515;GO:0008270;GO:0008289;GO:0030235;GO:0030284;GO:0043565;GO:0046872;GO:0004883;GO:0003707;GO:0003706;GO:0003713;GO:0004886;GO:0016439;GO:0004872;GO:0004882;GO:0005497;GO:0046983;GO:0008434;GO:0003714;GO:0004887;|GO:0003713;GO:0004871;GO:0005515;GO:0030528;
3973;4570_14283_14284	GO:0003700;GO:0005496;GO:0005515;GO:0008270;GO:0008289;GO:0030235;GO:0030284;GO:0043565;GO:0046872;GO:0004883;GO:0003707;GO:0003706;GO:0003713;GO:0004886;GO:0016439;GO:0004872;GO:0004882;GO:0005497;GO:0046983;GO:0008434;GO:0003714;GO:0004887;|GO:0003713;GO:0004871;GO:0005515;GO:0030528;
14310;15437	GO:0003700;GO:0005496;GO:0005515;GO:0008270;GO:0008289;GO:0030235;GO:0030284;GO:0043565;GO:0046872;|GO:0003700;GO:0004527;GO:0016787;
4497_6752_6753_13447;661	GO:0004872;GO:0008067;|GO:0000166;GO:0004697;GO:0005509;GO:0005515;GO:0005524;GO:0008270;GO:0016740;GO:0019992;GO:0004699;GO:0004871;GO:0046872;GO:0004674;GO:0004701;GO:0008022;GO:0008047;GO:0019899;GO:0004700;GO:0000287;
4497_6752_6753_13447;659	GO:0004872;GO:0008067;|GO:0000166;GO:0004697;GO:0005509;GO:0005515;GO:0005524;GO:0008270;GO:0016740;GO:0019992;GO:0004699;GO:0004871;GO:0046872;GO:0004674;GO:0004701;GO:0008022;GO:0008047;GO:0019899;GO:0004700;GO:0000287;
84;2126	GO:0000166;GO:0004713;GO:0005524;GO:0008022;GO:0016740;GO:0030145;GO:0042802;GO:0046872;GO:0001948;GO:0004722;GO:0019901;GO:0042169;GO:0042609;GO:0042610;GO:0043548;GO:0051117;GO:0004435;GO:0005057;GO:0005509;GO:0005515;GO:0016787;|GO:0004630;GO:0005515;GO:0016787;GO:0035091;
84;2125	GO:0000166;GO:0004713;GO:0005524;GO:0008022;GO:0016740;GO:0030145;GO:0042802;GO:0046872;GO:0001948;GO:0004722;GO:0019901;GO:0042169;GO:0042609;GO:0042610;GO:0043548;GO:0051117;GO:0004435;GO:0005057;GO:0005509;GO:0005515;GO:0016787;|GO:0004630;GO:0005515;GO:0016787;GO:0035091;
84;2124	GO:0000166;GO:0004713;GO:0005524;GO:0008022;GO:0016740;GO:0030145;GO:0042802;GO:0046872;GO:0001948;GO:0004722;GO:0019901;GO:0042169;GO:0042609;GO:0042610;GO:0043548;GO:0051117;GO:0004435;GO:0005057;GO:0005509;GO:0005515;GO:0016787;|GO:0004630;GO:0005515;GO:0016787;GO:0035091;
84;2123	GO:0000166;GO:0004713;GO:0005524;GO:0008022;GO:0016740;GO:0030145;GO:0042802;GO:0046872;GO:0001948;GO:0004722;GO:0019901;GO:0042169;GO:0042609;GO:0042610;GO:0043548;GO:0051117;GO:0004435;GO:0005057;GO:0005509;GO:0005515;GO:0016787;|GO:0004630;GO:0005515;GO:0016787;GO:0035091;
13394;3512	GO:0004630;GO:0005515;GO:0016787;GO:0035091;|GO:0005515;GO:0016301;GO:0016308;GO:0016740;
1_13966_13967;84_85	GO:0003714;GO:0005215;GO:0005515;GO:0008017;|GO:0004672;GO:0005515;
18151;124_471	GO:0003723;GO:0004439;GO:0016787;|GO:0005070;GO:0005089;GO:0005509;GO:0005515;
812_1273_1274_18151;124_471	GO:0003723;GO:0004439;GO:0016787;|GO:0005070;GO:0005089;GO:0005509;GO:0005515;
4224;4051	GO:0004385;GO:0004721;GO:0008022;GO:0008092;GO:0015459;GO:0019901;GO:0019902;|GO:0004842;GO:0005515;GO:0008270;GO:0016874;GO:0046872;
4224;4052	GO:0004385;GO:0004721;GO:0008022;GO:0008092;GO:0015459;GO:0019901;GO:0019902;|GO:0004842;GO:0005515;GO:0008270;GO:0016874;GO:0046872;
14151;4497_5400_13196_14518	GO:0003779;GO:0005200;|GO:0004872;GO:0004971;GO:0005216;GO:0005234;GO:0015277;
812_18151;964	GO:0003723;GO:0004439;GO:0016787;|GO:0005070;GO:0005089;GO:0005509;GO:0005515;
1273_1274_18151;84_471	GO:0003723;GO:0004439;GO:0016787;|GO:0005070;GO:0005089;GO:0005509;GO:0005515;
84_1400_13959;3956	GO:0000166;GO:0000287;GO:0003677;GO:0004713;GO:0005524;GO:0008022;GO:0016740;GO:0030145;GO:0005515;GO:0035014;|GO:0000166;GO:0004713;GO:0004718;GO:0005524;GO:0016740;GO:0005102;GO:0042169;GO:0000287;GO:0003677;GO:0008022;GO:0030145;GO:0004716;GO:0004872;GO:0005020;GO:0005021;GO:0005515;GO:0004715;GO:0005070;GO:0004714;GO:0043121;GO:0008270;GO:0046872;GO:0005005;
3973_4193_4589;3973_4193_4589	GO:0003700;GO:0003706;GO:0003707;GO:0003713;GO:0004886;GO:0005496;GO:0008270;GO:0016439;GO:0043565;GO:0046872;GO:0005515;|GO:0003700;GO:0003706;GO:0003707;GO:0003713;GO:0004886;GO:0005496;GO:0008270;GO:0016439;GO:0043565;GO:0046872;GO:0005515;
1295;5174_18862	GO:0000166;GO:0003725;GO:0004519;GO:0004525;GO:0005515;GO:0005524;GO:0008026;GO:0016787;|GO:0003743;GO:0005515;
626;1949	GO:0000166;GO:0005216;GO:0005224;GO:0005260;GO:0005515;GO:0005524;GO:0016887;GO:0030165;GO:0031404;|GO:0000166;GO:0008603;GO:0030552;
289;6933	GO:0003677;GO:0003950;GO:0008270;GO:0016757;GO:0042802;GO:0046872;GO:0051287;GO:0003684;GO:0005515;|GO:0003677;GO:0003950;GO:0008270;GO:0016757;GO:0042802;GO:0046872;GO:0051287;GO:0005515;
17590;636_12379	GO:0003677;GO:0005215;GO:0005515;GO:0008270;GO:0046872;|GO:0001716;GO:0003682;GO:0004674;GO:0005487;GO:0005515;GO:0017056;GO:0030159;GO:0030528;GO:0042169;GO:0043130;GO:0046966;
3973;7164	GO:0003700;GO:0005496;GO:0005515;GO:0008270;GO:0008289;GO:0030235;GO:0030284;GO:0043565;GO:0046872;GO:0003706;GO:0003707;GO:0003713;GO:0004886;GO:0016439;GO:0003714;GO:0004887;|GO:0004871;GO:0008168;GO:0016740;GO:0042802;
759_2123;30_659_661	GO:0004630;GO:0005515;GO:0016787;GO:0035091;|GO:0000166;GO:0004697;GO:0005509;GO:0005515;GO:0005524;GO:0008270;GO:0016740;GO:0019992;GO:0004674;GO:0004701;GO:0008022;GO:0008047;GO:0019899;GO:0046872;
574_5390;471	GO:0003700;GO:0004842;GO:0004871;GO:0005509;GO:0005515;GO:0008270;GO:0016874;|GO:0003700;GO:0005085;GO:0005515;GO:0008270;GO:0019992;GO:0030676;GO:0046872;GO:0004435;GO:0005057;GO:0005509;GO:0016787;GO:0000166;GO:0004715;GO:0005524;GO:0016740;GO:0005089;GO:0004713;
471_759_2123;13465	GO:0004630;GO:0005515;GO:0016787;GO:0035091;|GO:0005515;GO:0016301;GO:0016308;GO:0016740;
471_759_2123;13464	GO:0004630;GO:0005515;GO:0016787;GO:0035091;|GO:0005515;GO:0016301;GO:0016308;GO:0016740;
471_759_2123;13463	GO:0004630;GO:0005515;GO:0016787;GO:0035091;|GO:0005515;GO:0016301;GO:0016308;GO:0016740;
471_759_2123;13462	GO:0004630;GO:0005515;GO:0016787;GO:0035091;|GO:0005515;GO:0016301;GO:0016308;GO:0016740;
3492_15262;18137	GO:0003677;GO:0003886;GO:0005515;GO:0008168;GO:0008270;GO:0016740;GO:0046872;|GO:0008047;GO:0008270;GO:0016564;GO:0019899;GO:0046872;
18152;124_232	GO:0003723;GO:0004439;GO:0016787;|GO:0005070;GO:0005089;GO:0005509;GO:0005515;
6396;24	GO:0003682;GO:0003700;GO:0003713;GO:0004871;GO:0005198;GO:0008022;GO:0045294;GO:0045296;GO:0050681;GO:0008092;|GO:0005515;GO:0016874;
3956;1400_7441	GO:0000166;GO:0004714;GO:0004872;GO:0005524;GO:0016740;GO:0004713;GO:0030145;GO:0042802;GO:0046872;GO:0005010;GO:0005520;GO:0043548;GO:0043560;GO:0004716;GO:0005009;GO:0005066;GO:0042169;GO:0043559;GO:0051425;GO:0004718;GO:0005102;GO:0005011;GO:0005515;GO:0005020;GO:0005021;GO:0004992;GO:0005017;GO:0004715;GO:0008270;|GO:0004860;GO:0005159;GO:0019901;GO:0005515;
3956;759_2123	GO:0000166;GO:0004713;GO:0005524;GO:0008022;GO:0016740;GO:0030145;GO:0042802;GO:0046872;GO:0001948;GO:0004722;GO:0019901;GO:0042169;GO:0042609;GO:0042610;GO:0043548;GO:0051117;|GO:0004630;GO:0005515;GO:0016787;GO:0035091;
84;10020	GO:0005070;GO:0005154;GO:0043560;GO:0005099;GO:0005102;GO:0019870;GO:0051020;GO:0005515;GO:0042169;GO:0045309;GO:0003924;GO:0005158;GO:0005159;GO:0005525;GO:0005545;GO:0019903;GO:0035014;GO:0043125;GO:0043559;GO:0004435;GO:0005057;GO:0005509;GO:0016787;GO:0000166;GO:0004713;GO:0005524;GO:0016740;GO:0009055;GO:0035091;|GO:0003779;GO:0003824;GO:0005215;GO:0005524;
84;10019	GO:0005070;GO:0005154;GO:0043560;GO:0005099;GO:0005102;GO:0019870;GO:0051020;GO:0005515;GO:0042169;GO:0045309;GO:0003924;GO:0005158;GO:0005159;GO:0005525;GO:0005545;GO:0019903;GO:0035014;GO:0043125;GO:0043559;GO:0004435;GO:0005057;GO:0005509;GO:0016787;GO:0000166;GO:0004713;GO:0005524;GO:0016740;GO:0009055;GO:0035091;|GO:0003779;GO:0003824;GO:0005215;GO:0005524;
30_661;9018_15369_15370	GO:0000166;GO:0004697;GO:0005509;GO:0005515;GO:0005524;GO:0008270;GO:0016740;GO:0019992;GO:0004674;GO:0004691;|GO:0005515;GO:0008201;
1273_1274;124_471	GO:0003723;GO:0004439;GO:0016787;|GO:0005070;GO:0005089;GO:0005509;GO:0005515;
4224;1405_12902	GO:0004385;GO:0004721;GO:0008022;GO:0008092;GO:0015459;GO:0019901;GO:0019902;|GO:0003700;GO:0005515;GO:0043565;
4224;1405_12901	GO:0004385;GO:0004721;GO:0008022;GO:0008092;GO:0015459;GO:0019901;GO:0019902;|GO:0003700;GO:0005515;GO:0043565;
4588;243_244_2369	GO:0005216;GO:0005515;GO:0015280;GO:0031402;|GO:0000149;GO:0008565;
84;10019_10020	GO:0005070;GO:0005154;GO:0043560;GO:0005099;GO:0005102;GO:0019870;GO:0051020;GO:0005515;GO:0042169;GO:0045309;GO:0003924;GO:0005158;GO:0005159;GO:0005525;GO:0005545;GO:0019903;GO:0035014;GO:0043125;GO:0043559;GO:0004435;GO:0005057;GO:0005509;GO:0016787;GO:0000166;GO:0004713;GO:0005524;GO:0016740;GO:0009055;GO:0035091;|GO:0003779;GO:0003824;GO:0005215;GO:0005524;
30_659_16624;30	GO:0000166;GO:0004674;GO:0004700;GO:0005515;GO:0005524;GO:0008270;GO:0016740;GO:0019992;GO:0046872;|GO:0000166;GO:0004674;GO:0004705;GO:0004707;GO:0005515;GO:0005524;GO:0016740;GO:0004700;GO:0008270;GO:0019992;GO:0046872;GO:0004697;
28;428_13332_13917	GO:0008139;GO:0031625;GO:0051059;|GO:0004725;GO:0005515;GO:0016787;
471_2123;13463_13464	GO:0004630;GO:0005515;GO:0016787;GO:0035091;|GO:0005515;GO:0016301;GO:0016308;GO:0016740;
6395_6396;4578_9479	GO:0003682;GO:0003700;GO:0003713;GO:0004871;GO:0005198;GO:0008022;GO:0045294;GO:0045296;GO:0050681;GO:0008092;|GO:0004725;GO:0005198;GO:0005488;GO:0016787;
108_471_2123;13465	GO:0004630;GO:0005515;GO:0016787;GO:0035091;|GO:0005515;GO:0016301;GO:0016308;GO:0016740;
108_471_2123;13464	GO:0004630;GO:0005515;GO:0016787;GO:0035091;|GO:0005515;GO:0016301;GO:0016308;GO:0016740;
108_471_2123;13463	GO:0004630;GO:0005515;GO:0016787;GO:0035091;|GO:0005515;GO:0016301;GO:0016308;GO:0016740;
108_471_2123;13462	GO:0004630;GO:0005515;GO:0016787;GO:0035091;|GO:0005515;GO:0016301;GO:0016308;GO:0016740;
4224;4051_4052	GO:0004385;GO:0004721;GO:0008022;GO:0008092;GO:0015459;GO:0019901;GO:0019902;|GO:0004842;GO:0005515;GO:0008270;GO:0016874;GO:0046872;
14060;1400	GO:0004871;GO:0005509;GO:0005515;GO:0008270;GO:0016874;|GO:0005070;GO:0005154;GO:0043560;GO:0000166;GO:0004713;GO:0005524;GO:0016740;GO:0030145;GO:0042802;GO:0046872;GO:0003700;GO:0005085;GO:0005515;GO:0008270;GO:0019992;GO:0030676;GO:0003924;GO:0005158;GO:0005159;GO:0005525;GO:0005545;GO:0019903;GO:0035014;GO:0043125;GO:0043559;GO:0004715;GO:0004716;GO:0005178;GO:0005102;GO:0008093;GO:0030159;GO…
15413;3301_15413_15869	GO:0003677;GO:0003702;GO:0003705;GO:0005515;GO:0030528;GO:0016564;|GO:0003677;GO:0003702;GO:0003705;GO:0016564;
13448;30_659_661	GO:0004872;GO:0008067;|GO:0000166;GO:0004697;GO:0005509;GO:0005515;GO:0005524;GO:0008270;GO:0016740;GO:0019992;GO:0004699;GO:0004871;GO:0046872;GO:0004674;GO:0004701;GO:0008022;GO:0008047;GO:0019899;GO:0004700;GO:0000287;
84;10019_14097_14098	GO:0005070;GO:0005154;GO:0043560;GO:0005099;GO:0005102;GO:0019870;GO:0051020;GO:0005515;GO:0042169;GO:0045309;GO:0003924;GO:0005158;GO:0005159;GO:0005525;GO:0005545;GO:0019903;GO:0035014;GO:0043125;GO:0043559;GO:0004435;GO:0005057;GO:0005509;GO:0016787;GO:0000166;GO:0004713;GO:0005524;GO:0016740;GO:0009055;GO:0035091;|GO:0003779;GO:0003824;GO:0005215;GO:0005524;
18866;5173_18862	GO:0000166;GO:0003725;GO:0004519;GO:0004525;GO:0005515;GO:0005524;GO:0008026;GO:0016787;|GO:0003743;GO:0005515;
14311;3956_13747	GO:0003700;GO:0005496;GO:0005515;GO:0008270;GO:0008289;GO:0030235;GO:0030284;GO:0043565;GO:0046872;|GO:0000166;GO:0001948;GO:0004713;GO:0004722;GO:0005524;GO:0008022;GO:0016740;GO:0019901;GO:0042169;GO:0042609;GO:0042610;GO:0043548;GO:0051117;
18865;18864	GO:0000166;GO:0003725;GO:0004519;GO:0004525;GO:0005515;GO:0005524;GO:0008026;GO:0016787;|GO:0003743;GO:0005515;
18865;18863	GO:0000166;GO:0003725;GO:0004519;GO:0004525;GO:0005515;GO:0005524;GO:0008026;GO:0016787;|GO:0003743;GO:0005515;
18865;18862	GO:0000166;GO:0003725;GO:0004519;GO:0004525;GO:0005515;GO:0005524;GO:0008026;GO:0016787;|GO:0003743;GO:0005515;
3956;84_92_1400_13729	GO:0000166;GO:0004714;GO:0004872;GO:0005524;GO:0016740;GO:0004713;GO:0030145;GO:0042802;GO:0046872;GO:0005010;GO:0005520;GO:0043548;GO:0043560;GO:0004716;GO:0005009;GO:0005066;GO:0042169;GO:0043559;GO:0051425;GO:0004718;GO:0005102;GO:0001948;GO:0004722;GO:0008022;GO:0019901;GO:0042609;GO:0042610;GO:0051117;GO:0005011;GO:0005515;GO:0005008;GO:0005020;GO:0005021;GO:0005509;GO:0004715;GO:0005070;GO:…
3956;92_1400	GO:0000166;GO:0004714;GO:0004872;GO:0005524;GO:0016740;GO:0004713;GO:0030145;GO:0042802;GO:0046872;GO:0005010;GO:0005520;GO:0043548;GO:0043560;GO:0004716;GO:0005009;GO:0005066;GO:0042169;GO:0043559;GO:0051425;GO:0004718;GO:0005102;GO:0001948;GO:0004722;GO:0008022;GO:0019901;GO:0042609;GO:0042610;GO:0051117;GO:0005011;GO:0005515;GO:0005008;GO:0005020;GO:0005021;GO:0005509;GO:0004715;GO:0005070;GO:…
11369;6665	GO:0003677;GO:0003886;GO:0008134;GO:0008168;GO:0008270;GO:0016564;GO:0016740;GO:0046872;GO:0005515;|GO:0003682;GO:0005515;GO:0008270;GO:0008757;GO:0016740;GO:0046974;
812_18151;84_124_471	GO:0003723;GO:0004439;GO:0016787;|GO:0005070;GO:0005089;GO:0005509;GO:0005515;
3923;3962_3964	GO:0005198;GO:0005509;|GO:0003756;GO:0004656;GO:0005515;GO:0016853;
3923;3962_3963	GO:0005198;GO:0005509;|GO:0003756;GO:0004656;GO:0005515;GO:0016853;
759_2123;661	GO:0004630;GO:0005515;GO:0016787;GO:0035091;|GO:0000166;GO:0004697;GO:0005509;GO:0005515;GO:0005524;GO:0008270;GO:0016740;GO:0019992;GO:0004674;GO:0004701;GO:0008022;GO:0008047;GO:0019899;GO:0046872;
759_2123;659	GO:0004630;GO:0005515;GO:0016787;GO:0035091;|GO:0000166;GO:0004697;GO:0005509;GO:0005515;GO:0005524;GO:0008270;GO:0016740;GO:0019992;GO:0004674;GO:0004701;GO:0008022;GO:0008047;GO:0019899;GO:0046872;
84;10019_10020_14097_14098	GO:0005070;GO:0005154;GO:0043560;GO:0005099;GO:0005102;GO:0019870;GO:0051020;GO:0005515;GO:0042169;GO:0045309;GO:0003924;GO:0005158;GO:0005159;GO:0005525;GO:0005545;GO:0019903;GO:0035014;GO:0043125;GO:0043559;GO:0004435;GO:0005057;GO:0005509;GO:0016787;GO:0000166;GO:0004713;GO:0005524;GO:0016740;GO:0009055;GO:0035091;|GO:0003779;GO:0003824;GO:0005215;GO:0005524;
926;996_3094	GO:0000175;GO:0003723;GO:0004527;GO:0005515;GO:0016787;|GO:0003723;GO:0004527;GO:0004540;GO:0016219;GO:0016787;
108_2123;13462_13463_13464	GO:0004630;GO:0005515;GO:0016787;GO:0035091;|GO:0005515;GO:0016301;GO:0016308;GO:0016740;
4579;4497_5400_13196	GO:0003779;GO:0005200;|GO:0004872;GO:0004971;GO:0005216;GO:0005234;GO:0015277;
124_5984_6917;124	GO:0000166;GO:0003777;GO:0005515;GO:0005524;GO:0008017;|GO:0005085;GO:0005089;GO:0005509;GO:0005515;GO:0000166;GO:0003777;GO:0005524;
3973_3978;84_1400_3956_13747	GO:0003700;GO:0005496;GO:0005515;GO:0008270;GO:0008289;GO:0030235;GO:0030284;GO:0043565;GO:0046872;|GO:0000166;GO:0001948;GO:0004713;GO:0004722;GO:0005524;GO:0008022;GO:0016740;GO:0019901;GO:0042169;GO:0042609;GO:0042610;GO:0043548;GO:0051117;
84;10020_14097_14098	GO:0005070;GO:0005154;GO:0043560;GO:0005099;GO:0005102;GO:0019870;GO:0051020;GO:0005515;GO:0042169;GO:0045309;GO:0003924;GO:0005158;GO:0005159;GO:0005525;GO:0005545;GO:0019903;GO:0035014;GO:0043125;GO:0043559;GO:0004435;GO:0005057;GO:0005509;GO:0016787;GO:0000166;GO:0004713;GO:0005524;GO:0016740;GO:0009055;GO:0035091;|GO:0003779;GO:0003824;GO:0005215;GO:0005524;
926;619_4225_4634	GO:0000175;GO:0003723;GO:0004527;GO:0005515;GO:0016787;|GO:0005515;
4578_14150;4497_14518	GO:0003779;GO:0005200;|GO:0004872;GO:0004971;GO:0005216;GO:0005234;GO:0015277;
574_1037_5390_5391;84_471	GO:0003700;GO:0004842;GO:0004871;GO:0005509;GO:0005515;GO:0008270;GO:0016874;|GO:0003700;GO:0005085;GO:0005515;GO:0008270;GO:0019992;GO:0030676;GO:0046872;GO:0004435;GO:0005057;GO:0005509;GO:0016787;GO:0000166;GO:0004715;GO:0005524;GO:0016740;GO:0005089;GO:0004713;
30;1294_13352	GO:0000166;GO:0003725;GO:0004694;GO:0005515;GO:0005524;GO:0008601;GO:0016740;GO:0008384;GO:0000287;GO:0004674;GO:0004709;GO:0008656;GO:0042802;|GO:0000166;GO:0003725;GO:0004694;GO:0005515;GO:0005524;GO:0008601;GO:0016740;
4224;4224	GO:0004385;GO:0005515;GO:0003779;GO:0005509;GO:0005516;GO:0005057;GO:0005085;GO:0005089;GO:0005543;GO:0046875;GO:0004721;GO:0008022;GO:0008092;GO:0015459;GO:0019901;GO:0019902;GO:0000166;GO:0004674;GO:0004713;GO:0005524;GO:0008270;GO:0016740;GO:0046872;GO:0046982;GO:0004871;GO:0042802;GO:0005137;GO:0008093;GO:0042043;GO:0045545;GO:0005096;GO:0005125;GO:0005102;GO:0005478;GO:0042980;GO:0050430;GO:…
240_1294;18862	GO:0000166;GO:0003725;GO:0004519;GO:0004525;GO:0005515;GO:0005524;GO:0008026;GO:0016787;|GO:0003743;GO:0005515;
9479_14150;5400_13196_14518	GO:0003779;GO:0005200;|GO:0004872;GO:0004971;GO:0005216;GO:0005234;GO:0015277;
240_1294;18863	GO:0000166;GO:0003725;GO:0004519;GO:0004525;GO:0005515;GO:0005524;GO:0008026;GO:0016787;|GO:0003743;GO:0005515;
240_1294;18864	GO:0000166;GO:0003725;GO:0004519;GO:0004525;GO:0005515;GO:0005524;GO:0008026;GO:0016787;|GO:0003743;GO:0005515;
1_2531_6395_6396;428_4578_9479	GO:0003682;GO:0003700;GO:0003713;GO:0004871;GO:0005198;GO:0008022;GO:0045294;GO:0045296;GO:0050681;GO:0008092;|GO:0004725;GO:0005198;GO:0005488;GO:0016787;
812_1273_1274_18151;124_232	GO:0003723;GO:0004439;GO:0016787;|GO:0005070;GO:0005089;GO:0005509;GO:0005515;
4224;4284	GO:0004385;GO:0004721;GO:0008022;GO:0008092;GO:0015459;GO:0019901;GO:0019902;|GO:0003700;GO:0005515;GO:0043565;
4579_9479_14150;5400_13196	GO:0003779;GO:0005200;|GO:0004872;GO:0004971;GO:0005216;GO:0005234;GO:0015277;
16625;30	GO:0000166;GO:0004674;GO:0004700;GO:0005515;GO:0005524;GO:0008270;GO:0016740;GO:0019992;GO:0046872;|GO:0000166;GO:0004674;GO:0004705;GO:0004707;GO:0005515;GO:0005524;GO:0016740;GO:0004700;GO:0008270;GO:0019992;GO:0046872;GO:0004697;
2531;1212	GO:0003682;GO:0003700;GO:0003713;GO:0004871;GO:0005198;GO:0008022;GO:0045294;GO:0045296;GO:0050681;GO:0008092;|GO:0004872;GO:0005001;GO:0016787;GO:0004089;GO:0005515;GO:0008270;
3973;84_3956_13747	GO:0003700;GO:0005496;GO:0005515;GO:0008270;GO:0008289;GO:0030235;GO:0030284;GO:0043565;GO:0046872;|GO:0000166;GO:0001948;GO:0004713;GO:0004722;GO:0005524;GO:0008022;GO:0016740;GO:0019901;GO:0042169;GO:0042609;GO:0042610;GO:0043548;GO:0051117;
1273_1274;124_232	GO:0003723;GO:0004439;GO:0016787;|GO:0005070;GO:0005089;GO:0005509;GO:0005515;
2531_6395;4578_9479	GO:0003682;GO:0003700;GO:0003713;GO:0004871;GO:0005198;GO:0008022;GO:0045294;GO:0045296;GO:0050681;GO:0008092;|GO:0004725;GO:0005198;GO:0005488;GO:0016787;
13571;13572	GO:0005198;GO:0005515;|GO:0005198;GO:0005515;
1273;124_232_471	GO:0003723;GO:0004439;GO:0016787;|GO:0005070;GO:0005089;GO:0005509;GO:0005515;
84_170_6034;1949	GO:0003779;GO:0005070;GO:0008270;GO:0015075;GO:0046872;|GO:0000166;GO:0008603;GO:0030552;
2531_6395;428_1212	GO:0003682;GO:0003700;GO:0003713;GO:0004871;GO:0005198;GO:0008022;GO:0045294;GO:0045296;GO:0050681;GO:0008092;|GO:0004872;GO:0005001;GO:0016787;GO:0004089;GO:0005515;GO:0008270;
4588;660_902	GO:0005216;GO:0005515;GO:0015280;GO:0031402;|GO:0004842;GO:0005515;GO:0016874;
15414;15869	GO:0003677;GO:0003702;GO:0003705;GO:0005515;GO:0030528;GO:0016564;|GO:0003677;GO:0003702;GO:0003705;GO:0016564;
15414;15870	GO:0003677;GO:0003702;GO:0003705;GO:0005515;GO:0030528;GO:0016564;|GO:0003677;GO:0003702;GO:0003705;GO:0016564;
661;9018_15369_15370	GO:0000166;GO:0004697;GO:0005509;GO:0005515;GO:0005524;GO:0008270;GO:0016740;GO:0019992;GO:0004674;GO:0004691;|GO:0005515;GO:0008201;
14310;84_1400_3956_13747	GO:0003700;GO:0005496;GO:0005515;GO:0008270;GO:0008289;GO:0030235;GO:0030284;GO:0043565;GO:0046872;|GO:0000166;GO:0001948;GO:0004713;GO:0004722;GO:0005524;GO:0008022;GO:0016740;GO:0019901;GO:0042169;GO:0042609;GO:0042610;GO:0043548;GO:0051117;
927;619_4225_4634	GO:0000175;GO:0003723;GO:0004527;GO:0005515;GO:0016787;|GO:0005515;
4578_4579;13196_14518	GO:0003779;GO:0005200;|GO:0004872;GO:0004971;GO:0005216;GO:0005234;GO:0015277;
1_6395;9479	GO:0003682;GO:0003700;GO:0003713;GO:0004871;GO:0005198;GO:0008022;GO:0045294;GO:0045296;GO:0050681;GO:0008092;|GO:0004725;GO:0005198;GO:0005488;GO:0016787;
11369_15261_15262;15261_18137	GO:0003677;GO:0003886;GO:0005515;GO:0008168;GO:0008270;GO:0016740;GO:0046872;|GO:0008047;GO:0008270;GO:0016564;GO:0019899;GO:0046872;
812_18151;660	GO:0003723;GO:0004439;GO:0016787;|GO:0005070;GO:0005089;GO:0005509;GO:0005515;
3973;13747	GO:0003700;GO:0005496;GO:0005515;GO:0008270;GO:0008289;GO:0030235;GO:0030284;GO:0043565;GO:0046872;|GO:0000166;GO:0001948;GO:0004713;GO:0004722;GO:0005524;GO:0008022;GO:0016740;GO:0019901;GO:0042169;GO:0042609;GO:0042610;GO:0043548;GO:0051117;
6396;4578_9479	GO:0003682;GO:0003700;GO:0003713;GO:0004871;GO:0005198;GO:0008022;GO:0045294;GO:0045296;GO:0050681;GO:0008092;|GO:0004725;GO:0005198;GO:0005488;GO:0016787;
4578_9479_14150;4497_5400_14518	GO:0003779;GO:0005200;|GO:0004872;GO:0004971;GO:0005216;GO:0005234;GO:0015277;
926_927;1164_1165_17585	GO:0000175;GO:0003723;GO:0004527;GO:0005515;GO:0016787;|GO:0000175;GO:0004527;GO:0005515;GO:0008312;GO:0016787;
124_600_5984_6917;124	GO:0000166;GO:0003777;GO:0005515;GO:0005524;GO:0008017;|GO:0005085;GO:0005089;GO:0005509;GO:0005515;GO:0000166;GO:0003777;GO:0005524;
1_2531_6396;24	GO:0003682;GO:0003700;GO:0003713;GO:0004871;GO:0005198;GO:0008022;GO:0045294;GO:0045296;GO:0050681;GO:0008092;|GO:0005515;GO:0016874;
13966;84_85	GO:0003714;GO:0005215;GO:0005515;GO:0008017;|GO:0004672;GO:0005515;
239_1295;5173_5174_18862	GO:0000166;GO:0003725;GO:0004519;GO:0004525;GO:0005515;GO:0005524;GO:0008026;GO:0016787;|GO:0003743;GO:0005515;
30_471_659;30	GO:0000166;GO:0004674;GO:0004700;GO:0005515;GO:0005524;GO:0008270;GO:0016740;GO:0019992;GO:0046872;|GO:0000166;GO:0004674;GO:0004705;GO:0004707;GO:0005515;GO:0005524;GO:0016740;GO:0004700;GO:0008270;GO:0019992;GO:0046872;GO:0004697;
13449;659	GO:0004872;GO:0008067;|GO:0000166;GO:0004697;GO:0005509;GO:0005515;GO:0005524;GO:0008270;GO:0016740;GO:0019992;GO:0004699;GO:0004871;GO:0046872;GO:0004674;GO:0004701;GO:0008022;GO:0008047;GO:0019899;GO:0004700;GO:0000287;
812_1274;124_471	GO:0003723;GO:0004439;GO:0016787;|GO:0005070;GO:0005089;GO:0005509;GO:0005515;
13449;661	GO:0004872;GO:0008067;|GO:0000166;GO:0004697;GO:0005509;GO:0005515;GO:0005524;GO:0008270;GO:0016740;GO:0019992;GO:0004699;GO:0004871;GO:0046872;GO:0004674;GO:0004701;GO:0008022;GO:0008047;GO:0019899;GO:0004700;GO:0000287;
84;13805	GO:0005099;GO:0005102;GO:0019870;GO:0051020;GO:0003924;GO:0005158;GO:0005159;GO:0005525;GO:0005545;GO:0019903;GO:0035014;GO:0043125;GO:0043559;GO:0043560;GO:0000166;GO:0000287;GO:0003677;GO:0004713;GO:0005524;GO:0008022;GO:0016740;GO:0030145;GO:0005200;GO:0005509;GO:0005515;GO:0051015;GO:0005070;GO:0042169;|GO:0015297;GO:0015299;GO:0015385;GO:0031402;
84;13804	GO:0005099;GO:0005102;GO:0019870;GO:0051020;GO:0003924;GO:0005158;GO:0005159;GO:0005525;GO:0005545;GO:0019903;GO:0035014;GO:0043125;GO:0043559;GO:0043560;GO:0000166;GO:0000287;GO:0003677;GO:0004713;GO:0005524;GO:0008022;GO:0016740;GO:0030145;GO:0005200;GO:0005509;GO:0005515;GO:0051015;GO:0005070;GO:0042169;|GO:0015297;GO:0015299;GO:0015385;GO:0031402;
14150;5400_13196	GO:0003779;GO:0005200;|GO:0004872;GO:0004971;GO:0005216;GO:0005234;GO:0015277;
659;246	GO:0000166;GO:0004674;GO:0005057;GO:0005515;GO:0005524;GO:0008270;GO:0016740;GO:0019992;GO:0046872;GO:0042802;GO:0003700;GO:0005085;GO:0030676;GO:0004697;GO:0005509;GO:0004700;GO:0005089;GO:0004143;GO:0005070;GO:0005096;GO:0005543;|GO:0000166;GO:0003924;GO:0005525;GO:0030742;GO:0004871;GO:0005515;GO:0000287;GO:0005516;
1_2531_6396;428_1212	GO:0003682;GO:0003700;GO:0003713;GO:0004871;GO:0005198;GO:0008022;GO:0045294;GO:0045296;GO:0050681;GO:0008092;|GO:0004872;GO:0005001;GO:0016787;GO:0004089;GO:0005515;GO:0008270;
812_1273_1274;84_124_471	GO:0003723;GO:0004439;GO:0016787;|GO:0005070;GO:0005089;GO:0005509;GO:0005515;
1_2531_6395;428_4578	GO:0003682;GO:0003700;GO:0003713;GO:0004871;GO:0005198;GO:0008022;GO:0045294;GO:0045296;GO:0050681;GO:0008092;|GO:0004725;GO:0005198;GO:0005488;GO:0016787;
240_1295;5173_5174_18862	GO:0000166;GO:0003725;GO:0004519;GO:0004525;GO:0005515;GO:0005524;GO:0008026;GO:0016787;|GO:0003743;GO:0005515;
17365;17365	GO:0000166;GO:0004685;GO:0005516;GO:0005524;GO:0016740;GO:0042802;|GO:0000166;GO:0004685;GO:0005516;GO:0005524;GO:0016740;GO:0042802;
1274;84_471	GO:0003723;GO:0004439;GO:0016787;|GO:0005070;GO:0005089;GO:0005509;GO:0005515;
3923;454_3963_3964	GO:0005198;GO:0005509;|GO:0003756;GO:0004656;GO:0005515;GO:0016853;
574_5391;84_471	GO:0003700;GO:0004842;GO:0004871;GO:0005509;GO:0005515;GO:0008270;GO:0016874;|GO:0003700;GO:0005085;GO:0005515;GO:0008270;GO:0019992;GO:0030676;GO:0046872;GO:0004435;GO:0005057;GO:0005509;GO:0016787;GO:0000166;GO:0004715;GO:0005524;GO:0016740;GO:0005089;GO:0004713;
80;649_937	GO:0003682;GO:0005515;GO:0008270;GO:0016564;GO:0043565;GO:0046872;GO:0003700;GO:0016563;GO:0003677;GO:0003702;GO:0003690;GO:0008022;GO:0042803;GO:0003713;GO:0003714;GO:0003704;|GO:0003700;GO:0003713;GO:0004402;GO:0008022;GO:0008270;GO:0016407;GO:0016740;GO:0046872;GO:0004871;GO:0051577;
471_759;3512	GO:0004630;GO:0005515;GO:0016787;GO:0035091;|GO:0005515;GO:0016301;GO:0016308;GO:0016740;
471_2123;3512_13464	GO:0004630;GO:0005515;GO:0016787;GO:0035091;|GO:0005515;GO:0016301;GO:0016308;GO:0016740;
4990;4990_13377	GO:0005216;GO:0005220;GO:0005262;GO:0005509;GO:0005515;GO:0008095;GO:0015085;GO:0015279;GO:0015281;GO:0005272;GO:0016787;GO:0031402;GO:0047631;|GO:0005216;GO:0005220;GO:0005262;GO:0005509;GO:0005515;GO:0008095;GO:0015085;
4990;4990_13376	GO:0005216;GO:0005220;GO:0005262;GO:0005509;GO:0005515;GO:0008095;GO:0015085;GO:0015279;GO:0015281;GO:0005272;GO:0016787;GO:0031402;GO:0047631;|GO:0005216;GO:0005220;GO:0005262;GO:0005509;GO:0005515;GO:0008095;GO:0015085;
471_2123;3512_13462	GO:0004630;GO:0005515;GO:0016787;GO:0035091;|GO:0005515;GO:0016301;GO:0016308;GO:0016740;
471_2123;3512_13463	GO:0004630;GO:0005515;GO:0016787;GO:0035091;|GO:0005515;GO:0016301;GO:0016308;GO:0016740;
442;441_443	GO:0004748;|GO:0004748;
442;441_442	GO:0004748;|GO:0004748;
471_2123;30	GO:0004630;GO:0005515;GO:0016787;GO:0035091;|GO:0000166;GO:0004697;GO:0005509;GO:0005515;GO:0005524;GO:0008270;GO:0016740;GO:0019992;GO:0004674;GO:0004701;GO:0008022;GO:0008047;GO:0019899;GO:0046872;
5400_13196;660	GO:0004872;GO:0004970;GO:0005216;GO:0005234;GO:0004971;GO:0015277;GO:0000287;GO:0004972;GO:0005509;GO:0005515;|GO:0000166;GO:0004697;GO:0005509;GO:0005515;GO:0005524;GO:0008270;GO:0016740;GO:0019992;GO:0004435;GO:0005057;GO:0016787;GO:0004699;GO:0004871;GO:0046872;
14103;4224	GO:0000166;GO:0000287;GO:0005388;GO:0005509;GO:0005516;GO:0005524;GO:0016787;GO:0016820;|GO:0004517;GO:0005506;GO:0005516;GO:0009055;GO:0010181;GO:0020037;GO:0046872;GO:0050660;GO:0050661;GO:0004385;GO:0005515;GO:0004721;GO:0008022;GO:0008092;GO:0015459;GO:0019901;GO:0019902;
5173;5173_5174	GO:0000166;GO:0003725;GO:0004519;GO:0004525;GO:0005515;GO:0005524;GO:0008026;GO:0016787;|GO:0003743;GO:0005515;
4578_9479_14150;13196	GO:0003779;GO:0005200;|GO:0004872;GO:0004971;GO:0005216;GO:0005234;GO:0015277;
175_626_15168;6192	GO:0000166;GO:0005216;GO:0005224;GO:0005260;GO:0005515;GO:0005524;GO:0016887;GO:0030165;GO:0031404;|GO:0005452;GO:0005515;GO:0008510;GO:0015293;GO:0031402;
108;3512_13463_13464	GO:0004630;GO:0005515;GO:0016787;GO:0035091;|GO:0005515;GO:0016301;GO:0016308;GO:0016740;
239_1294;5173_5174	GO:0000166;GO:0003725;GO:0004519;GO:0004525;GO:0005515;GO:0005524;GO:0008026;GO:0016787;|GO:0003743;GO:0005515;
18868;5173_5174	GO:0000166;GO:0003725;GO:0004519;GO:0004525;GO:0005515;GO:0005524;GO:0008026;GO:0016787;|GO:0003743;GO:0005515;
4559_9900;232	GO:0000287;GO:0003810;GO:0003924;GO:0005509;GO:0005525;GO:0008415;GO:0016746;GO:0019003;GO:0016740;|GO:0005509;GO:0005515;GO:0008270;GO:0004435;GO:0004871;GO:0016787;
14151;4497_5400_14518	GO:0003779;GO:0005200;|GO:0004872;GO:0004971;GO:0005216;GO:0005234;GO:0015277;
1274;14834	GO:0003723;GO:0004439;GO:0016787;|GO:0005070;GO:0005089;GO:0005509;GO:0005515;
1274;14835	GO:0003723;GO:0004439;GO:0016787;|GO:0005070;GO:0005089;GO:0005509;GO:0005515;
1274;14836	GO:0003723;GO:0004439;GO:0016787;|GO:0005070;GO:0005089;GO:0005509;GO:0005515;
1274;14837	GO:0003723;GO:0004439;GO:0016787;|GO:0005070;GO:0005089;GO:0005509;GO:0005515;
812_18151;84_124	GO:0003723;GO:0004439;GO:0016787;|GO:0005070;GO:0005089;GO:0005509;GO:0005515;
84;471_2205_2206_2207	GO:0005515;GO:0005070;GO:0005154;GO:0043560;GO:0003924;GO:0005158;GO:0005159;GO:0005525;GO:0005545;GO:0019903;GO:0035014;GO:0043125;GO:0043559;GO:0004435;GO:0005057;GO:0005509;GO:0016787;GO:0000166;GO:0004713;GO:0005524;GO:0016740;GO:0042169;GO:0005102;GO:0008093;GO:0030159;GO:0005085;GO:0005089;GO:0042802;GO:0008289;GO:0008415;GO:0004672;GO:0008092;GO:0019899;GO:0003700;GO:0008270;GO:0019992;GO:…
108_471_2123;3512_13464	GO:0004630;GO:0005515;GO:0016787;GO:0035091;|GO:0005515;GO:0016301;GO:0016308;GO:0016740;
108_471_2123;3512_13463	GO:0004630;GO:0005515;GO:0016787;GO:0035091;|GO:0005515;GO:0016301;GO:0016308;GO:0016740;
1_6395_6396;9479	GO:0003682;GO:0003700;GO:0003713;GO:0004871;GO:0005198;GO:0008022;GO:0045294;GO:0045296;GO:0050681;GO:0008092;|GO:0004725;GO:0005198;GO:0005488;GO:0016787;
108_471_2123;3512_13462	GO:0004630;GO:0005515;GO:0016787;GO:0035091;|GO:0005515;GO:0016301;GO:0016308;GO:0016740;
574_1037_5390_5391;1400	GO:0003700;GO:0004842;GO:0004871;GO:0005509;GO:0005515;GO:0008270;GO:0016874;|GO:0005070;GO:0005154;GO:0043560;GO:0000166;GO:0004713;GO:0005524;GO:0016740;GO:0030145;GO:0042802;GO:0046872;GO:0001948;GO:0004722;GO:0008022;GO:0019901;GO:0042169;GO:0042609;GO:0042610;GO:0043548;GO:0051117;GO:0005515;GO:0045309;GO:0003700;GO:0005085;GO:0008270;GO:0019992;GO:0030676;GO:0004716;GO:0005128;GO:0003924;GO…
84_6034;1949	GO:0003779;GO:0005070;GO:0008270;GO:0015075;GO:0046872;|GO:0000166;GO:0008603;GO:0030552;
3973_3978;4570_14283_14284_14285	GO:0003700;GO:0005496;GO:0005515;GO:0008270;GO:0008289;GO:0030235;GO:0030284;GO:0043565;GO:0046872;GO:0004883;GO:0003707;GO:0003706;GO:0003713;GO:0004886;GO:0016439;GO:0004872;GO:0004882;GO:0005497;GO:0046983;GO:0008434;GO:0003714;GO:0004887;|GO:0003713;GO:0004871;GO:0005515;GO:0030528;
15414;15414_15869	GO:0003677;GO:0003702;GO:0003705;GO:0005515;GO:0030528;GO:0016564;|GO:0003677;GO:0003702;GO:0003705;GO:0016564;
927;1164_1165_1166_17585	GO:0000175;GO:0003723;GO:0004527;GO:0005515;GO:0016787;|GO:0000175;GO:0004527;GO:0005515;GO:0008312;GO:0016787;
1273_18151;84_124_232_471	GO:0003723;GO:0004439;GO:0016787;|GO:0005070;GO:0005089;GO:0005509;GO:0005515;
14311;84_7164	GO:0003700;GO:0005496;GO:0005515;GO:0008270;GO:0008289;GO:0030235;GO:0030284;GO:0043565;GO:0046872;|GO:0004871;GO:0008168;GO:0016740;GO:0042802;
1400_3956;6764	GO:0000166;GO:0001948;GO:0004713;GO:0004722;GO:0005524;GO:0008022;GO:0016740;GO:0019901;GO:0042169;GO:0042609;GO:0042610;GO:0043548;GO:0051117;|GO:0004428;GO:0016303;GO:0016740;GO:0043560;GO:0046934;
3973_3978;14284_14285	GO:0003700;GO:0005496;GO:0005515;GO:0008270;GO:0008289;GO:0030235;GO:0030284;GO:0043565;GO:0046872;GO:0004883;GO:0003707;GO:0003706;GO:0003713;GO:0004886;GO:0016439;GO:0004872;GO:0004882;GO:0005497;GO:0046983;GO:0008434;GO:0003714;GO:0004887;|GO:0003713;GO:0004871;GO:0005515;GO:0030528;
1_6395_6396;428	GO:0003682;GO:0003700;GO:0003713;GO:0004871;GO:0005198;GO:0008022;GO:0045294;GO:0045296;GO:0050681;GO:0008092;|GO:0004725;GO:0005515;GO:0016787;GO:0004872;GO:0005001;GO:0004089;GO:0008270;GO:0005198;GO:0005488;
812_18151;471	GO:0003723;GO:0004439;GO:0016787;|GO:0005070;GO:0005089;GO:0005509;GO:0005515;
15037;4590	GO:0003813;GO:0008233;|GO:0004866;GO:0005102;
442_443;441_442_443	GO:0004748;|GO:0004748;
30;13196	GO:0000166;GO:0004693;GO:0005176;GO:0005515;GO:0005524;GO:0016740;GO:0030549;GO:0043125;GO:0050321;GO:0000287;GO:0004674;GO:0004691;GO:0042557;GO:0004697;GO:0005509;GO:0008270;GO:0019992;GO:0004685;GO:0004723;GO:0005516;GO:0004699;GO:0004871;GO:0046872;GO:0004713;|GO:0000287;GO:0004872;GO:0004972;GO:0005216;GO:0005234;GO:0005509;GO:0005515;GO:0015277;GO:0004970;GO:0004971;
84;1178_1186	GO:0005070;GO:0005154;GO:0043560;GO:0000166;GO:0004713;GO:0005524;GO:0016740;GO:0030145;GO:0042802;GO:0046872;GO:0005515;GO:0003924;GO:0005158;GO:0005159;GO:0005525;GO:0005545;GO:0019903;GO:0035014;GO:0043125;GO:0043559;GO:0004435;GO:0005057;GO:0005509;GO:0016787;GO:0000287;GO:0003677;GO:0008022;GO:0042169;GO:0008270;GO:0005089;GO:0005102;GO:0008093;GO:0030159;GO:0004715;GO:0004385;GO:0004721;GO:…
17365;30_17365	GO:0000166;GO:0004685;GO:0005516;GO:0005524;GO:0016740;GO:0042802;|GO:0000166;GO:0004685;GO:0005516;GO:0005524;GO:0016740;GO:0042802;
84;278_13804_13805_15717	GO:0005099;GO:0005102;GO:0019870;GO:0051020;GO:0003924;GO:0005158;GO:0005159;GO:0005525;GO:0005545;GO:0019903;GO:0035014;GO:0043125;GO:0043559;GO:0043560;GO:0000166;GO:0000287;GO:0003677;GO:0004713;GO:0005524;GO:0008022;GO:0016740;GO:0030145;GO:0005200;GO:0005509;GO:0005515;GO:0051015;GO:0005070;GO:0042169;|GO:0015297;GO:0015299;GO:0015385;GO:0031402;
5691;13599_13601	GO:0005540;GO:0005529;GO:0030021;|GO:0004248;GO:0005509;GO:0008270;GO:0030303;GO:0004232;GO:0004222;GO:0008130;GO:0004228;GO:0005515;
4497_6752_6753_13447;30	GO:0004872;GO:0008067;|GO:0000166;GO:0004697;GO:0005509;GO:0005515;GO:0005524;GO:0008270;GO:0016740;GO:0019992;GO:0004699;GO:0004871;GO:0046872;GO:0004674;GO:0004701;GO:0008022;GO:0008047;GO:0019899;GO:0004700;GO:0000287;
812_18151;84_232	GO:0003723;GO:0004439;GO:0016787;|GO:0005070;GO:0005089;GO:0005509;GO:0005515;
1_6395_6396;24	GO:0003682;GO:0003700;GO:0003713;GO:0004871;GO:0005198;GO:0008022;GO:0045294;GO:0045296;GO:0050681;GO:0008092;|GO:0005515;GO:0016874;
812_1274;124_232	GO:0003723;GO:0004439;GO:0016787;|GO:0005070;GO:0005089;GO:0005509;GO:0005515;
30;9018_15369_15370	GO:0000166;GO:0004697;GO:0005509;GO:0005515;GO:0005524;GO:0008270;GO:0016740;GO:0019992;GO:0004674;GO:0004691;|GO:0005515;GO:0008201;
108_2123;3512	GO:0004630;GO:0005515;GO:0016787;GO:0035091;|GO:0005515;GO:0016301;GO:0016308;GO:0016740;
5173;5174_8039_18862	GO:0000166;GO:0003725;GO:0004519;GO:0004525;GO:0005515;GO:0005524;GO:0008026;GO:0016787;|GO:0003743;GO:0005515;
812_1273_1274;84_124_232	GO:0003723;GO:0004439;GO:0016787;|GO:0005070;GO:0005089;GO:0005509;GO:0005515;
660;660_15344_15345	GO:0005215;GO:0005509;GO:0005515;GO:0005543;GO:0005545;GO:0017075;GO:0050750;|GO:0005215;GO:0005509;GO:0005515;GO:0005543;GO:0005545;GO:0017075;GO:0050750;
471_1400_3956;1400	GO:0000166;GO:0004715;GO:0005524;GO:0008270;GO:0016740;GO:0046872;GO:0004713;GO:0005515;GO:0004871;|GO:0000166;GO:0001948;GO:0004713;GO:0004722;GO:0005524;GO:0008022;GO:0016740;GO:0019901;GO:0042169;GO:0042609;GO:0042610;GO:0043548;GO:0051117;GO:0004435;GO:0005057;GO:0005509;GO:0005515;GO:0016787;GO:0004860;GO:0005159;GO:0000287;GO:0003677;GO:0030145;GO:0003700;GO:0004871;GO:0005062;GO:0008134;GO…
13196;4224	GO:0004872;GO:0005216;GO:0005234;GO:0015277;GO:0004970;GO:0004971;GO:0000287;GO:0004972;GO:0005509;GO:0005515;GO:0005261;|GO:0005137;GO:0008093;GO:0042043;GO:0045545;GO:0046982;GO:0005515;GO:0005125;GO:0004726;GO:0005198;GO:0008092;GO:0016787;GO:0004385;GO:0004721;GO:0008022;GO:0015459;GO:0019901;GO:0019902;GO:0005478;GO:0042980;GO:0050430;
4497_6752_13447;30	GO:0004872;GO:0008067;|GO:0000166;GO:0004697;GO:0005509;GO:0005515;GO:0005524;GO:0008270;GO:0016740;GO:0019992;GO:0004699;GO:0004871;GO:0046872;GO:0004674;GO:0004701;GO:0008022;GO:0008047;GO:0019899;GO:0004700;GO:0000287;
1274;84_232	GO:0003723;GO:0004439;GO:0016787;|GO:0005070;GO:0005089;GO:0005509;GO:0005515;
4578;4497_14518	GO:0003779;GO:0005200;|GO:0004872;GO:0004971;GO:0005216;GO:0005234;GO:0015277;
108_759_2123;30_661	GO:0004630;GO:0005515;GO:0016787;GO:0035091;|GO:0000166;GO:0004697;GO:0005509;GO:0005515;GO:0005524;GO:0008270;GO:0016740;GO:0019992;GO:0004674;GO:0004701;GO:0008022;GO:0008047;GO:0019899;GO:0046872;
84_3956_13747;28	GO:0000166;GO:0001948;GO:0004713;GO:0004722;GO:0005524;GO:0008022;GO:0016740;GO:0019901;GO:0042169;GO:0042609;GO:0042610;GO:0043548;GO:0051117;|GO:0008139;GO:0031625;GO:0051059;
108_759_2123;30_659	GO:0004630;GO:0005515;GO:0016787;GO:0035091;|GO:0000166;GO:0004697;GO:0005509;GO:0005515;GO:0005524;GO:0008270;GO:0016740;GO:0019992;GO:0004674;GO:0004701;GO:0008022;GO:0008047;GO:0019899;GO:0046872;
30;13224	GO:0000166;GO:0000287;GO:0004872;GO:0005524;GO:0016361;GO:0016740;GO:0030145;GO:0046332;GO:0048184;GO:0048185;GO:0050431;GO:0004674;GO:0005351;GO:0042802;GO:0004682;GO:0047485;GO:0004701;GO:0008022;GO:0008047;GO:0008270;GO:0019899;GO:0019992;GO:0046872;GO:0005515;GO:0003714;GO:0046790;GO:0008384;GO:0004708;GO:0004713;GO:0004685;GO:0005509;GO:0005516;GO:0016563;|GO:0003700;GO:0003713;GO:0004402;GO…
30;13225	GO:0000166;GO:0000287;GO:0004872;GO:0005524;GO:0016361;GO:0016740;GO:0030145;GO:0046332;GO:0048184;GO:0048185;GO:0050431;GO:0004674;GO:0005351;GO:0042802;GO:0004682;GO:0047485;GO:0004701;GO:0008022;GO:0008047;GO:0008270;GO:0019899;GO:0019992;GO:0046872;GO:0005515;GO:0003714;GO:0046790;GO:0008384;GO:0004708;GO:0004713;GO:0004685;GO:0005509;GO:0005516;GO:0016563;|GO:0003700;GO:0003713;GO:0004402;GO…
1_2531_6396;428_4578_9479	GO:0003682;GO:0003700;GO:0003713;GO:0004871;GO:0005198;GO:0008022;GO:0045294;GO:0045296;GO:0050681;GO:0008092;|GO:0004725;GO:0005198;GO:0005488;GO:0016787;
4579_9479;4497_5400_14518	GO:0003779;GO:0005200;|GO:0004872;GO:0004971;GO:0005216;GO:0005234;GO:0015277;
15261_15262;15261	GO:0003677;GO:0003886;GO:0005515;GO:0008168;GO:0008270;GO:0016740;GO:0046872;|GO:0008047;GO:0008270;GO:0016564;GO:0019899;GO:0046872;
170;170	GO:0000166;GO:0004674;GO:0004713;GO:0005515;GO:0005524;GO:0008270;GO:0016740;GO:0046872;GO:0046982;GO:0017166;GO:0003713;GO:0050681;GO:0003779;GO:0005070;GO:0015075;GO:0005149;GO:0019900;GO:0046966;|GO:0000166;GO:0004674;GO:0004713;GO:0005515;GO:0005524;GO:0008270;GO:0016740;GO:0046872;GO:0046982;GO:0017166;GO:0005149;GO:0019900;GO:0046966;GO:0003713;GO:0050681;GO:0003779;GO:0005070;GO:0015075;
13971;84_85	GO:0003714;GO:0005215;GO:0005515;GO:0008017;|GO:0004672;GO:0005515;
1_2531;9479	GO:0003682;GO:0003700;GO:0003713;GO:0004871;GO:0005198;GO:0008022;GO:0045294;GO:0045296;GO:0050681;GO:0008092;|GO:0004725;GO:0005198;GO:0005488;GO:0016787;
812;84_124_232	GO:0003723;GO:0004439;GO:0016787;|GO:0005070;GO:0005089;GO:0005509;GO:0005515;
661_15665;3978	GO:0000166;GO:0004674;GO:0005351;GO:0005524;GO:0016740;GO:0042802;|GO:0003700;GO:0005496;GO:0005515;GO:0008270;GO:0008289;GO:0030235;GO:0030284;GO:0043565;GO:0046872;GO:0003707;GO:0004872;GO:0004882;GO:0005497;GO:0046983;
661_15665;3973	GO:0000166;GO:0004674;GO:0005351;GO:0005524;GO:0016740;GO:0042802;|GO:0003700;GO:0005496;GO:0005515;GO:0008270;GO:0008289;GO:0030235;GO:0030284;GO:0043565;GO:0046872;GO:0003707;GO:0004872;GO:0004882;GO:0005497;GO:0046983;
4588;244_2369	GO:0005216;GO:0005515;GO:0015280;GO:0031402;|GO:0000149;GO:0008565;
3956;575_1400_14011	GO:0000166;GO:0004872;GO:0005006;GO:0005515;GO:0005524;GO:0016740;GO:0046982;GO:0005003;GO:0004716;GO:0005009;GO:0005066;GO:0042169;GO:0043548;GO:0043559;GO:0043560;GO:0051425;GO:0004713;GO:0005509;GO:0005020;GO:0005021;GO:0004992;GO:0005017;GO:0005010;GO:0005520;GO:0005070;GO:0005018;GO:0048407;GO:0004718;GO:0005102;|GO:0005070;GO:0005515;
3956;1400_4464_13615	GO:0000166;GO:0004714;GO:0004716;GO:0004872;GO:0005524;GO:0016740;GO:0004713;GO:0008022;GO:0005021;GO:0005515;GO:0030145;GO:0042802;GO:0046872;GO:0005010;GO:0005520;GO:0043548;GO:0043560;GO:0005009;GO:0005066;GO:0042169;GO:0043559;GO:0051425;GO:0004718;GO:0005102;GO:0001948;GO:0004722;GO:0019901;GO:0042609;GO:0042610;GO:0051117;GO:0005509;GO:0005011;GO:0005008;GO:0005128;GO:0004992;GO:0005017;GO:…
1400_4528_10671;3956	GO:0003700;GO:0004871;GO:0005062;GO:0005509;GO:0008134;GO:0005515;GO:0043565;|GO:0000166;GO:0004715;GO:0004716;GO:0005178;GO:0005515;GO:0005524;GO:0016740;GO:0004713;GO:0004872;GO:0005007;GO:0042802;GO:0030145;GO:0046872;GO:0005010;GO:0005520;GO:0043548;GO:0043560;GO:0005009;GO:0005066;GO:0042169;GO:0043559;GO:0051425;GO:0004718;GO:0005102;GO:0001948;GO:0004722;GO:0008022;GO:0019901;GO:0042609;GO…
279_1353_14768;660	GO:0004722;GO:0004871;GO:0005506;GO:0005515;GO:0016787;GO:0030145;GO:0046872;|GO:0001786;GO:0005215;GO:0005544;
62_63;4224	GO:0000166;GO:0000287;GO:0005388;GO:0005509;GO:0005516;GO:0005524;GO:0016787;GO:0016820;|GO:0004517;GO:0005506;GO:0005516;GO:0009055;GO:0010181;GO:0020037;GO:0046872;GO:0050660;GO:0050661;GO:0004385;GO:0005515;GO:0004721;GO:0008022;GO:0008092;GO:0015459;GO:0019901;GO:0019902;
4578_4579_9479;4497_5400	GO:0003779;GO:0005200;|GO:0004872;GO:0004971;GO:0005216;GO:0005234;GO:0015277;
3973_3978;7164	GO:0003700;GO:0005496;GO:0005515;GO:0008270;GO:0008289;GO:0030235;GO:0030284;GO:0043565;GO:0046872;GO:0003706;GO:0003707;GO:0003713;GO:0004886;GO:0016439;GO:0003714;GO:0004887;|GO:0004871;GO:0008168;GO:0016740;GO:0042802;
926;1165_1166_17585	GO:0000175;GO:0003723;GO:0004527;GO:0005515;GO:0016787;|GO:0000175;GO:0004527;GO:0005515;GO:0008312;GO:0016787;
759;30	GO:0004630;GO:0005515;GO:0016787;GO:0035091;|GO:0000166;GO:0004697;GO:0005509;GO:0005515;GO:0005524;GO:0008270;GO:0016740;GO:0019992;GO:0004674;GO:0004701;GO:0008022;GO:0008047;GO:0019899;GO:0046872;
11369_15262;15261_18137	GO:0003677;GO:0003886;GO:0005515;GO:0008168;GO:0008270;GO:0016740;GO:0046872;|GO:0008047;GO:0008270;GO:0016564;GO:0019899;GO:0046872;
1274;84_124	GO:0003723;GO:0004439;GO:0016787;|GO:0005070;GO:0005089;GO:0005509;GO:0005515;
18867;5173_5174	GO:0000166;GO:0003725;GO:0004519;GO:0004525;GO:0005515;GO:0005524;GO:0008026;GO:0016787;|GO:0003743;GO:0005515;
14150;4497_5400_13196	GO:0003779;GO:0005200;|GO:0004872;GO:0004971;GO:0005216;GO:0005234;GO:0015277;
1;13249	GO:0003714;GO:0005215;GO:0005515;GO:0008017;|GO:0003690;GO:0003700;GO:0003702;GO:0008022;GO:0008270;GO:0016563;GO:0042803;GO:0043565;GO:0046872;
1;13248	GO:0003714;GO:0005215;GO:0005515;GO:0008017;|GO:0003690;GO:0003700;GO:0003702;GO:0008022;GO:0008270;GO:0016563;GO:0042803;GO:0043565;GO:0046872;
1;13247	GO:0003714;GO:0005215;GO:0005515;GO:0008017;|GO:0003690;GO:0003700;GO:0003702;GO:0008022;GO:0008270;GO:0016563;GO:0042803;GO:0043565;GO:0046872;
30;13352	GO:0000166;GO:0003725;GO:0004694;GO:0005515;GO:0005524;GO:0008601;GO:0016740;GO:0008384;GO:0000287;GO:0004674;GO:0004709;GO:0008656;GO:0042802;|GO:0000166;GO:0003725;GO:0004694;GO:0005515;GO:0005524;GO:0008601;GO:0016740;
1037_5391;84_471	GO:0003700;GO:0004842;GO:0004871;GO:0005509;GO:0005515;GO:0008270;GO:0016874;|GO:0003700;GO:0005085;GO:0005515;GO:0008270;GO:0019992;GO:0030676;GO:0046872;GO:0004435;GO:0005057;GO:0005509;GO:0016787;GO:0000166;GO:0004715;GO:0005524;GO:0016740;GO:0005089;GO:0004713;
30;13376	GO:0000166;GO:0004693;GO:0005515;GO:0005524;GO:0016740;GO:0004674;GO:0004691;|GO:0005216;GO:0005220;GO:0005262;GO:0005509;GO:0005515;GO:0008095;GO:0015085;
30;13377	GO:0000166;GO:0004693;GO:0005515;GO:0005524;GO:0016740;GO:0004674;GO:0004691;|GO:0005216;GO:0005220;GO:0005262;GO:0005509;GO:0005515;GO:0008095;GO:0015085;
30;13378	GO:0000166;GO:0004693;GO:0005515;GO:0005524;GO:0016740;GO:0004674;GO:0004691;|GO:0005216;GO:0005220;GO:0005262;GO:0005509;GO:0005515;GO:0008095;GO:0015085;
30;13379	GO:0000166;GO:0004693;GO:0005515;GO:0005524;GO:0016740;GO:0004674;GO:0004691;|GO:0005216;GO:0005220;GO:0005262;GO:0005509;GO:0005515;GO:0008095;GO:0015085;
30;13380	GO:0000166;GO:0004693;GO:0005515;GO:0005524;GO:0016740;GO:0004674;GO:0004691;|GO:0005216;GO:0005220;GO:0005262;GO:0005509;GO:0005515;GO:0008095;GO:0015085;
30;13381	GO:0000166;GO:0004693;GO:0005515;GO:0005524;GO:0016740;GO:0004674;GO:0004691;|GO:0005216;GO:0005220;GO:0005262;GO:0005509;GO:0005515;GO:0008095;GO:0015085;
30;13382	GO:0000166;GO:0004693;GO:0005515;GO:0005524;GO:0016740;GO:0004674;GO:0004691;|GO:0005216;GO:0005220;GO:0005262;GO:0005509;GO:0005515;GO:0008095;GO:0015085;
812_18151;232	GO:0003723;GO:0004439;GO:0016787;|GO:0005070;GO:0005089;GO:0005509;GO:0005515;
1_6396;428_4578_9479	GO:0003682;GO:0003700;GO:0003713;GO:0004871;GO:0005198;GO:0008022;GO:0045294;GO:0045296;GO:0050681;GO:0008092;|GO:0004725;GO:0005198;GO:0005488;GO:0016787;
30;13399	GO:0000166;GO:0004674;GO:0004682;GO:0005524;GO:0016740;GO:0047485;GO:0005351;GO:0042802;GO:0004697;GO:0005509;GO:0005515;GO:0008270;GO:0019992;GO:0004701;GO:0008022;GO:0008047;GO:0019899;GO:0046872;GO:0004700;GO:0004707;GO:0004708;GO:0008339;|GO:0003924;GO:0005515;GO:0005525;GO:0009055;GO:0035091;
471_661;3978	GO:0000166;GO:0004674;GO:0005351;GO:0005524;GO:0016740;GO:0042802;|GO:0003700;GO:0005496;GO:0005515;GO:0008270;GO:0008289;GO:0030235;GO:0030284;GO:0043565;GO:0046872;GO:0003707;GO:0004872;GO:0004882;GO:0005497;GO:0046983;
471_661;3973	GO:0000166;GO:0004674;GO:0005351;GO:0005524;GO:0016740;GO:0042802;|GO:0003700;GO:0005496;GO:0005515;GO:0008270;GO:0008289;GO:0030235;GO:0030284;GO:0043565;GO:0046872;GO:0003707;GO:0004872;GO:0004882;GO:0005497;GO:0046983;
6520;13801	GO:0003808;GO:0005509;GO:0008233;GO:0003809;GO:0005102;GO:0008243;GO:0003803;GO:0003805;GO:0008201;GO:0003802;GO:0004283;GO:0005515;GO:0003804;|GO:0003808;GO:0005509;GO:0008233;GO:0004866;GO:0003809;GO:0005102;GO:0003803;GO:0003802;GO:0003804;
4990;916_4990	GO:0005216;GO:0005220;GO:0005262;GO:0005509;GO:0005515;GO:0008095;GO:0015085;GO:0015279;GO:0015281;GO:0005272;GO:0016787;GO:0031402;GO:0047631;|GO:0005216;GO:0005220;GO:0005262;GO:0005509;GO:0005515;GO:0008095;GO:0015085;
4497_6752_6753_13447;30_659_661	GO:0004872;GO:0008067;|GO:0000166;GO:0004697;GO:0005509;GO:0005515;GO:0005524;GO:0008270;GO:0016740;GO:0019992;GO:0004699;GO:0004871;GO:0046872;GO:0004674;GO:0004701;GO:0008022;GO:0008047;GO:0019899;GO:0004700;GO:0000287;
471_759_2123;16872	GO:0004630;GO:0005515;GO:0016787;GO:0035091;|GO:0005351;GO:0005515;
4517;246	GO:0003700;GO:0003712;GO:0005515;GO:0016563;GO:0003690;GO:0008134;GO:0005057;|GO:0000166;GO:0003924;GO:0005525;GO:0005515;GO:0005516;
175_626_15168;9963	GO:0000166;GO:0005216;GO:0005224;GO:0005260;GO:0005515;GO:0005524;GO:0016887;GO:0030165;GO:0031404;|GO:0005452;GO:0005515;GO:0008510;GO:0015293;GO:0031402;
240_1295;5173_5174	GO:0000166;GO:0003725;GO:0004519;GO:0004525;GO:0005515;GO:0005524;GO:0008026;GO:0016787;|GO:0003743;GO:0005515;
14310;30	GO:0003700;GO:0005496;GO:0005515;GO:0008270;GO:0008289;GO:0030235;GO:0030284;GO:0043565;GO:0046872;|GO:0000166;GO:0001784;GO:0004674;GO:0004707;GO:0005515;GO:0005524;GO:0016740;GO:0000287;GO:0004691;GO:0008270;GO:0005351;GO:0042802;GO:0004708;GO:0008339;GO:0008384;
4578_9479_14150;5400_13196	GO:0003779;GO:0005200;|GO:0004872;GO:0004971;GO:0005216;GO:0005234;GO:0015277;
1273_18151;84_124	GO:0003723;GO:0004439;GO:0016787;|GO:0005070;GO:0005089;GO:0005509;GO:0005515;
4579;5400_14518	GO:0003779;GO:0005200;|GO:0004872;GO:0004971;GO:0005216;GO:0005234;GO:0015277;
672;672	GO:0003713;GO:0003700;GO:0005515;GO:0004871;GO:0005061;GO:0003677;GO:0016564;GO:0042803;GO:0046982;GO:0030528;GO:0016563;GO:0003705;GO:0003702;GO:0032810;GO:0003704;GO:0003714;GO:0004879;GO:0019904;GO:0004857;GO:0008013;GO:0008134;GO:0019237;|GO:0003704;GO:0003700;GO:0005515;GO:0003714;GO:0008013;GO:0046982;GO:0003713;GO:0004871;GO:0005061;GO:0003705;GO:0035035;GO:0019904;GO:0016564;GO:0042803;GO…
108_471_2123;16872	GO:0004630;GO:0005515;GO:0016787;GO:0035091;|GO:0005351;GO:0005515;
812_18151;84_471	GO:0003723;GO:0004439;GO:0016787;|GO:0005070;GO:0005089;GO:0005509;GO:0005515;
1_2531_6395;9479	GO:0003682;GO:0003700;GO:0003713;GO:0004871;GO:0005198;GO:0008022;GO:0045294;GO:0045296;GO:0050681;GO:0008092;|GO:0004725;GO:0005198;GO:0005488;GO:0016787;
471_759;3512_13462_13464	GO:0004630;GO:0005515;GO:0016787;GO:0035091;|GO:0005515;GO:0016301;GO:0016308;GO:0016740;
471_759;3512_13462_13463	GO:0004630;GO:0005515;GO:0016787;GO:0035091;|GO:0005515;GO:0016301;GO:0016308;GO:0016740;
108_471_759_2123;16872	GO:0004630;GO:0005515;GO:0016787;GO:0035091;|GO:0005351;GO:0005515;
2125;13624	GO:0004630;GO:0005515;GO:0016787;GO:0035091;|GO:0005351;GO:0005515;
18153;14837	GO:0003723;GO:0004439;GO:0016787;|GO:0005070;GO:0005089;GO:0005509;GO:0005515;
18153;14836	GO:0003723;GO:0004439;GO:0016787;|GO:0005070;GO:0005089;GO:0005509;GO:0005515;
18153;14835	GO:0003723;GO:0004439;GO:0016787;|GO:0005070;GO:0005089;GO:0005509;GO:0005515;
18153;14834	GO:0003723;GO:0004439;GO:0016787;|GO:0005070;GO:0005089;GO:0005509;GO:0005515;
1212;3956	GO:0000166;GO:0004714;GO:0004872;GO:0005524;GO:0016740;GO:0005010;GO:0005520;GO:0043548;GO:0043560;GO:0004716;GO:0005009;GO:0005066;GO:0042169;GO:0043559;GO:0051425;GO:0004900;GO:0005515;GO:0005001;GO:0016787;GO:0019901;GO:0004089;GO:0008270;GO:0004896;GO:0004912;GO:0004914;GO:0004906;GO:0004924;GO:0004925;GO:0042803;GO:0042978;GO:0004915;GO:0019899;GO:0004713;GO:0005005;GO:0005003;GO:0008046;GO:…
3366;2410	GO:0008466;GO:0005515;GO:0016740;GO:0016758;|GO:0004373;GO:0005515;GO:0016757;
1_13966;84_85	GO:0003714;GO:0005215;GO:0005515;GO:0008017;|GO:0004672;GO:0005515;
30;13400	GO:0000166;GO:0004674;GO:0004682;GO:0005524;GO:0016740;GO:0047485;GO:0005351;GO:0042802;GO:0004697;GO:0005509;GO:0005515;GO:0008270;GO:0019992;GO:0004701;GO:0008022;GO:0008047;GO:0019899;GO:0046872;GO:0004700;GO:0004707;GO:0004708;GO:0008339;|GO:0003924;GO:0005515;GO:0005525;GO:0009055;GO:0035091;
108_471_759;661	GO:0004630;GO:0005515;GO:0016787;GO:0035091;|GO:0000166;GO:0004697;GO:0005509;GO:0005515;GO:0005524;GO:0008270;GO:0016740;GO:0019992;GO:0004674;GO:0004701;GO:0008022;GO:0008047;GO:0019899;GO:0046872;
108_471_759;659	GO:0004630;GO:0005515;GO:0016787;GO:0035091;|GO:0000166;GO:0004697;GO:0005509;GO:0005515;GO:0005524;GO:0008270;GO:0016740;GO:0019992;GO:0004674;GO:0004701;GO:0008022;GO:0008047;GO:0019899;GO:0046872;
4578_9479;5400_14518	GO:0003779;GO:0005200;|GO:0004872;GO:0004971;GO:0005216;GO:0005234;GO:0015277;
6520;13797	GO:0004261;GO:0008233;GO:0004283;GO:0005509;GO:0005515;GO:0003808;GO:0004252;GO:0008367;GO:0019955;GO:0042708;GO:0003804;GO:0003809;GO:0005102;|GO:0005507;GO:0005509;GO:0016491;GO:0004322;GO:0005375;GO:0046872;
6520;13796	GO:0004261;GO:0008233;GO:0004283;GO:0005509;GO:0005515;GO:0003808;GO:0004252;GO:0008367;GO:0019955;GO:0042708;GO:0003804;GO:0003809;GO:0005102;|GO:0005507;GO:0005509;GO:0016491;GO:0004322;GO:0005375;GO:0046872;
6520;13795	GO:0004261;GO:0008233;GO:0004283;GO:0005509;GO:0005515;GO:0003808;GO:0004252;GO:0008367;GO:0019955;GO:0042708;GO:0003804;GO:0003809;GO:0005102;|GO:0005507;GO:0005509;GO:0016491;GO:0004322;GO:0005375;GO:0046872;
6520;13794	GO:0004261;GO:0008233;GO:0004283;GO:0005509;GO:0005515;GO:0003808;GO:0004252;GO:0008367;GO:0019955;GO:0042708;GO:0003804;GO:0003809;GO:0005102;|GO:0005507;GO:0005509;GO:0016491;GO:0004322;GO:0005375;GO:0046872;
11369;3253	GO:0003677;GO:0003886;GO:0008134;GO:0008168;GO:0008270;GO:0016564;GO:0016740;GO:0046872;GO:0005515;|GO:0003682;GO:0005515;GO:0008270;GO:0008757;GO:0016740;GO:0046974;
4579_9479;13196_14518	GO:0003779;GO:0005200;|GO:0004872;GO:0004971;GO:0005216;GO:0005234;GO:0015277;
3973;13236	GO:0003700;GO:0003706;GO:0003707;GO:0003714;GO:0008270;GO:0043565;GO:0046872;GO:0003713;GO:0005496;GO:0005515;GO:0008289;GO:0030235;GO:0030284;GO:0004883;GO:0016563;GO:0004886;GO:0016439;GO:0004872;GO:0004882;GO:0005497;GO:0046983;GO:0005504;GO:0008047;GO:0016501;GO:0016564;GO:0046965;GO:0046982;GO:0003708;GO:0004887;|GO:0003677;GO:0003714;GO:0005112;GO:0005515;
3973;13233	GO:0003700;GO:0003706;GO:0003707;GO:0003714;GO:0008270;GO:0043565;GO:0046872;GO:0003713;GO:0005496;GO:0005515;GO:0008289;GO:0030235;GO:0030284;GO:0004883;GO:0016563;GO:0004886;GO:0016439;GO:0004872;GO:0004882;GO:0005497;GO:0046983;GO:0005504;GO:0008047;GO:0016501;GO:0016564;GO:0046965;GO:0046982;GO:0003708;GO:0004887;|GO:0003677;GO:0003714;GO:0005112;GO:0005515;
3973;13232	GO:0003700;GO:0003706;GO:0003707;GO:0003714;GO:0008270;GO:0043565;GO:0046872;GO:0003713;GO:0005496;GO:0005515;GO:0008289;GO:0030235;GO:0030284;GO:0004883;GO:0016563;GO:0004886;GO:0016439;GO:0004872;GO:0004882;GO:0005497;GO:0046983;GO:0005504;GO:0008047;GO:0016501;GO:0016564;GO:0046965;GO:0046982;GO:0003708;GO:0004887;|GO:0003677;GO:0003714;GO:0005112;GO:0005515;
3973;13231	GO:0003700;GO:0003706;GO:0003707;GO:0003714;GO:0008270;GO:0043565;GO:0046872;GO:0003713;GO:0005496;GO:0005515;GO:0008289;GO:0030235;GO:0030284;GO:0004883;GO:0016563;GO:0004886;GO:0016439;GO:0004872;GO:0004882;GO:0005497;GO:0046983;GO:0005504;GO:0008047;GO:0016501;GO:0016564;GO:0046965;GO:0046982;GO:0003708;GO:0004887;|GO:0003677;GO:0003714;GO:0005112;GO:0005515;
3973;13230	GO:0003700;GO:0003706;GO:0003707;GO:0003714;GO:0008270;GO:0043565;GO:0046872;GO:0003713;GO:0005496;GO:0005515;GO:0008289;GO:0030235;GO:0030284;GO:0004883;GO:0016563;GO:0004886;GO:0016439;GO:0004872;GO:0004882;GO:0005497;GO:0046983;GO:0005504;GO:0008047;GO:0016501;GO:0016564;GO:0046965;GO:0046982;GO:0003708;GO:0004887;|GO:0003677;GO:0003714;GO:0005112;GO:0005515;
3973;13229	GO:0003700;GO:0003706;GO:0003707;GO:0003714;GO:0008270;GO:0043565;GO:0046872;GO:0003713;GO:0005496;GO:0005515;GO:0008289;GO:0030235;GO:0030284;GO:0004883;GO:0016563;GO:0004886;GO:0016439;GO:0004872;GO:0004882;GO:0005497;GO:0046983;GO:0005504;GO:0008047;GO:0016501;GO:0016564;GO:0046965;GO:0046982;GO:0003708;GO:0004887;|GO:0003677;GO:0003714;GO:0005112;GO:0005515;
2531;428_9479	GO:0003682;GO:0003700;GO:0003713;GO:0004871;GO:0005198;GO:0008022;GO:0045294;GO:0045296;GO:0050681;GO:0008092;|GO:0004725;GO:0005198;GO:0005488;GO:0016787;
812_18151;124	GO:0003723;GO:0004439;GO:0016787;|GO:0005070;GO:0005089;GO:0005509;GO:0005515;
84;13395	GO:0000166;GO:0004713;GO:0005524;GO:0008022;GO:0016740;GO:0030145;GO:0042802;GO:0046872;GO:0001948;GO:0004722;GO:0019901;GO:0042169;GO:0042609;GO:0042610;GO:0043548;GO:0051117;GO:0004435;GO:0005057;GO:0005509;GO:0005515;GO:0016787;|GO:0004630;GO:0005515;GO:0016787;GO:0035091;
84;13394	GO:0000166;GO:0004713;GO:0005524;GO:0008022;GO:0016740;GO:0030145;GO:0042802;GO:0046872;GO:0001948;GO:0004722;GO:0019901;GO:0042169;GO:0042609;GO:0042610;GO:0043548;GO:0051117;GO:0004435;GO:0005057;GO:0005509;GO:0005515;GO:0016787;|GO:0004630;GO:0005515;GO:0016787;GO:0035091;
13394;3512_13462	GO:0004630;GO:0005515;GO:0016787;GO:0035091;|GO:0005515;GO:0016301;GO:0016308;GO:0016740;
13394;3512_13463	GO:0004630;GO:0005515;GO:0016787;GO:0035091;|GO:0005515;GO:0016301;GO:0016308;GO:0016740;
13394;3512_13464	GO:0004630;GO:0005515;GO:0016787;GO:0035091;|GO:0005515;GO:0016301;GO:0016308;GO:0016740;
812;84_124_471	GO:0003723;GO:0004439;GO:0016787;|GO:0005070;GO:0005089;GO:0005509;GO:0005515;
84_13959;3956	GO:0000166;GO:0000287;GO:0003677;GO:0004713;GO:0005524;GO:0008022;GO:0016740;GO:0030145;GO:0005515;GO:0035014;|GO:0000166;GO:0004713;GO:0004718;GO:0005524;GO:0016740;GO:0005102;GO:0042169;GO:0000287;GO:0003677;GO:0008022;GO:0030145;GO:0004716;GO:0004872;GO:0005020;GO:0005021;GO:0005515;GO:0004715;GO:0005070;GO:0004714;GO:0043121;GO:0008270;GO:0046872;GO:0005005;
68_1353;660_4223	GO:0004722;GO:0004871;GO:0005506;GO:0005515;GO:0016787;GO:0030145;GO:0046872;|GO:0001786;GO:0005215;GO:0005544;
4578_4579;5400_14518	GO:0003779;GO:0005200;|GO:0004872;GO:0004971;GO:0005216;GO:0005234;GO:0015277;
441_442;441_443	GO:0004748;|GO:0004748;
441_442;441_442	GO:0004748;|GO:0004748;
4578_4579_14150;14518	GO:0003779;GO:0005200;|GO:0004872;GO:0004971;GO:0005216;GO:0005234;GO:0015277;
1273_18151;84_232	GO:0003723;GO:0004439;GO:0016787;|GO:0005070;GO:0005089;GO:0005509;GO:0005515;
4578_4579_9479_14150;4497_13196	GO:0003779;GO:0005200;|GO:0004872;GO:0004971;GO:0005216;GO:0005234;GO:0015277;
1274;124_232_471	GO:0003723;GO:0004439;GO:0016787;|GO:0005070;GO:0005089;GO:0005509;GO:0005515;
4224_4225;15678	GO:0004385;GO:0004721;GO:0008022;GO:0008092;GO:0015459;GO:0019901;GO:0019902;|GO:0004842;GO:0005515;GO:0008270;GO:0016874;GO:0046872;
4224_4225;15677	GO:0004385;GO:0004721;GO:0008022;GO:0008092;GO:0015459;GO:0019901;GO:0019902;|GO:0004842;GO:0005515;GO:0008270;GO:0016874;GO:0046872;
4224_4225;15676	GO:0004385;GO:0004721;GO:0008022;GO:0008092;GO:0015459;GO:0019901;GO:0019902;|GO:0004842;GO:0005515;GO:0008270;GO:0016874;GO:0046872;
1273_1274;14837	GO:0003723;GO:0004439;GO:0016787;|GO:0005070;GO:0005089;GO:0005509;GO:0005515;
1273_1274;14836	GO:0003723;GO:0004439;GO:0016787;|GO:0005070;GO:0005089;GO:0005509;GO:0005515;
1273_1274;14835	GO:0003723;GO:0004439;GO:0016787;|GO:0005070;GO:0005089;GO:0005509;GO:0005515;
1273_1274;14834	GO:0003723;GO:0004439;GO:0016787;|GO:0005070;GO:0005089;GO:0005509;GO:0005515;
5831;2531	GO:0005509;GO:0005515;GO:0015643;|GO:0003682;GO:0003700;GO:0003713;GO:0004871;GO:0005198;GO:0008022;GO:0045294;GO:0045296;GO:0050681;GO:0008092;GO:0005515;
18866;5173	GO:0000166;GO:0003725;GO:0004519;GO:0004525;GO:0005515;GO:0005524;GO:0008026;GO:0016787;|GO:0003743;GO:0005515;
18866;5174	GO:0000166;GO:0003725;GO:0004519;GO:0004525;GO:0005515;GO:0005524;GO:0008026;GO:0016787;|GO:0003743;GO:0005515;
11369;1051_8993_11369	GO:0003677;GO:0003886;GO:0008134;GO:0008168;GO:0008270;GO:0016564;GO:0016740;GO:0046872;GO:0005515;|GO:0003677;GO:0003886;GO:0008134;GO:0008168;GO:0008270;GO:0016564;GO:0016740;GO:0046872;
6753_13447;30_659_661	GO:0004872;GO:0008067;|GO:0000166;GO:0004697;GO:0005509;GO:0005515;GO:0005524;GO:0008270;GO:0016740;GO:0019992;GO:0004699;GO:0004871;GO:0046872;GO:0004674;GO:0004701;GO:0008022;GO:0008047;GO:0019899;GO:0004700;GO:0000287;
108_471;16872	GO:0004630;GO:0005515;GO:0016787;GO:0035091;|GO:0005351;GO:0005515;
2531_13571_13572;84	GO:0005198;GO:0005515;|GO:0000166;GO:0004713;GO:0005524;GO:0016740;GO:0030145;GO:0042802;GO:0046872;GO:0001948;GO:0004722;GO:0008022;GO:0019901;GO:0042169;GO:0042609;GO:0042610;GO:0043548;GO:0051117;GO:0005515;
4225;13196	GO:0004385;GO:0005515;GO:0004721;GO:0008022;GO:0008092;GO:0015459;GO:0019901;GO:0019902;|GO:0004872;GO:0005216;GO:0005234;GO:0015277;GO:0000287;GO:0004972;GO:0005509;GO:0005515;GO:0004971;GO:0005261;GO:0004970;
30;13599	GO:0000166;GO:0004697;GO:0005509;GO:0005515;GO:0005524;GO:0008270;GO:0016740;GO:0019992;GO:0004674;GO:0004691;|GO:0005515;GO:0008201;
759;3512	GO:0004630;GO:0005515;GO:0016787;GO:0035091;|GO:0005515;GO:0016301;GO:0016308;GO:0016740;
1274_18151;14837	GO:0003723;GO:0004439;GO:0016787;|GO:0005070;GO:0005089;GO:0005509;GO:0005515;
1274_18151;14836	GO:0003723;GO:0004439;GO:0016787;|GO:0005070;GO:0005089;GO:0005509;GO:0005515;
1274_18151;14835	GO:0003723;GO:0004439;GO:0016787;|GO:0005070;GO:0005089;GO:0005509;GO:0005515;
1274_18151;14834	GO:0003723;GO:0004439;GO:0016787;|GO:0005070;GO:0005089;GO:0005509;GO:0005515;
15067;30	GO:0004871;GO:0005515;GO:0015075;GO:0015285;|GO:0000166;GO:0001784;GO:0004674;GO:0004707;GO:0005515;GO:0005524;GO:0016740;GO:0004697;GO:0005509;GO:0008270;GO:0019992;GO:0004699;GO:0004871;GO:0046872;GO:0004681;
4578_4579_9479;5400_14518	GO:0003779;GO:0005200;|GO:0004872;GO:0004971;GO:0005216;GO:0005234;GO:0015277;
927;996_3094	GO:0000175;GO:0003723;GO:0004527;GO:0005515;GO:0016787;|GO:0003723;GO:0004527;GO:0004540;GO:0016219;GO:0016787;
68_14768;660_4223	GO:0004722;GO:0004871;GO:0005506;GO:0005515;GO:0016787;GO:0030145;GO:0046872;|GO:0001786;GO:0005215;GO:0005544;
30;10020_14097_14098	GO:0000166;GO:0004693;GO:0005176;GO:0005515;GO:0005524;GO:0016740;GO:0030549;GO:0043125;GO:0050321;GO:0004674;GO:0004685;GO:0005516;GO:0004691;GO:0004707;GO:0004723;GO:0042802;|GO:0003779;GO:0003824;GO:0005215;GO:0005524;
[truncated: 1,276 more rows]
