# Supplementary material for: Protein Function Assignment through Mining Cross-Species Protein-Protein Interactions
Source: PLoS One. 2008 Feb 6;3(2):e1562. doi: 10.1371/journal.pone.0001562 (PMC2216687; doi:10.1371/journal.pone.0001562)
Supplement: Text S3 — A complete list of novel functional predictions for proteins in H. sapiens in text format (0.01 MB TXT) [file pone.0001562.s003.txt]

;Novel functional annotations identified for 181 human proteins
;column #1 lists the proteins in their Swiss-Prot id
;Column #2 contains the functional assignments separated by semi-colons ';'
P13688	GO:0005007;GO:0004713;GO:0005524;GO:0000166;GO:0004714;GO:0004872;GO:0016740;
Q14790	GO:0004842;GO:0004871;GO:0019209;GO:0043621;
Q00987	GO:0016251;GO:0003682;GO:0003729;GO:0000166;GO:0008270;GO:0004198;GO:0005509;
P13611	GO:0005179;
P59780	GO:0005215;
Q99574	GO:0004867;GO:0005515;
P20273	GO:0000166;GO:0004714;GO:0004872;GO:0005524;GO:0016740;
Q9UEU0	GO:0005485;
P25391	GO:0005102;GO:0005509;GO:0050839;GO:0008013;GO:0005524;GO:0005198;
P14619	GO:0017132;GO:0008603;GO:0000287;GO:0019992;
P14616	GO:0005524;GO:0005515;
Q15750	GO:0016491;
P29466	GO:0004842;GO:0004871;GO:0019209;GO:0043621;
Q15746	GO:0000287;GO:0019992;GO:0046933;
Q16787	GO:0005102;GO:0005509;GO:0050839;GO:0008013;GO:0005524;GO:0005198;
Q16760	GO:0004143;GO:0019992;GO:0000166;
O15534	GO:0003700;GO:0003713;GO:0004871;GO:0005061;GO:0005515;GO:0003705;GO:0035035;GO:0046982;GO:0004879;
O15527	GO:0000150;GO:0008094;GO:0000739;GO:0005524;GO:0003684;
O15519	GO:0004842;GO:0004871;GO:0019209;GO:0043621;
P30926	GO:0015464;
Q86UR5	GO:0005215;GO:0005509;GO:0005198;
Q86UP2	GO:0004713;GO:0005524;GO:0003676;GO:0005545;GO:0042623;GO:0005200;GO:0003774;
P17661	GO:0030280;GO:0005200;
Q13642	GO:0005524;GO:0005515;GO:0008270;
P17643	GO:0016491;
P07910	GO:0004812;GO:0016491;GO:0003735;GO:0003724;
P62071	GO:0003924;GO:0004871;GO:0005525;
P00750	GO:0005509;GO:0016563;
P08922	GO:0004623;
O75771	GO:0003905;
Q15642	GO:0004385;
P53355	GO:0016251;GO:0004383;GO:0008603;GO:0005267;GO:0019992;GO:0016298;
P21127	GO:0008159;GO:0004383;GO:0008603;
Q8NES3	GO:0005102;GO:0016757;GO:0008194;GO:0008375;
P49796	GO:0016299;GO:0005083;GO:0005096;GO:0004517;GO:0009055;GO:0020037;GO:0050661;GO:0042623;GO:0003774;
P49792	GO:0003777;GO:0005085;GO:0005096;GO:0003755;GO:0016538;
P02751	GO:0004725;GO:0005524;GO:0046933;GO:0046961;
P23142	GO:0005198;GO:0004714;GO:0005509;
Q9UNK0	GO:0008565;GO:0032266;GO:0005515;GO:0005483;
O60879	GO:0003779;GO:0005200;GO:0017048;
O60828	GO:0003755;
O75688	GO:0016491;
P09871	GO:0042803;GO:0005509;
P05771	GO:0019992;GO:0003676;
Q01726	GO:0005246;
O00505	GO:0005200;
O15357	GO:0016303;GO:0035014;GO:0005524;
O15350	GO:0005200;GO:0003779;GO:0016779;GO:0003950;GO:0003677;GO:0003682;GO:0008270;
O43426	GO:0003723;
Q02763	GO:0004623;
O96017	GO:0005267;GO:0004383;GO:0019992;GO:0016251;GO:0008603;
P55287	GO:0050839;GO:0015643;GO:0005509;GO:0004872;GO:0008013;GO:0005524;GO:0005198;
Q13439	GO:0008017;GO:0005200;GO:0005088;
Q13432	GO:0004872;
Q96FN4	GO:0001786;GO:0005215;GO:0005544;
Q8TEW0	GO:0005198;GO:0016299;GO:0005083;GO:0005096;
P36888	GO:0004623;
P98160	GO:0004867;GO:0004722;GO:0005509;GO:0005524;GO:0005198;GO:0016563;
Q04756	GO:0042803;GO:0005509;
P46531	GO:0005509;GO:0016298;GO:0008270;GO:0016779;GO:0003950;GO:0008060;
O00499	GO:0005509;
P04626	GO:0004623;
P00533	GO:0004623;GO:0004276;GO:0004289;
O60716	GO:0005198;GO:0005515;GO:0008092;GO:0045294;GO:0005102;GO:0005200;
P14314	GO:0005509;GO:0005516;GO:0008605;GO:0005214;
P33763	GO:0005509;GO:0008270;GO:0004871;GO:0008307;GO:0000287;GO:0004198;GO:0008597;GO:0004723;
O15294	GO:0003777;GO:0005200;GO:0016874;GO:0005085;GO:0005096;GO:0004176;GO:0004553;GO:0016757;
Q15426	GO:0005515;
Q15424	GO:0003724;GO:0016491;GO:0003735;
O00410	GO:0008139;
P25024	GO:0015459;GO:0005246;GO:0008289;
O15230	GO:0005102;GO:0005509;GO:0050839;GO:0008013;GO:0005524;GO:0005198;
P62833	GO:0003924;GO:0019003;GO:0005525;GO:0008236;
Q9ULU4	GO:0016301;
Q13393	GO:0008565;GO:0005485;GO:0005515;GO:0004871;GO:0005100;GO:0005085;
Q13368	GO:0004385;GO:0005515;
Q9UM11	GO:0008047;
Q13332	GO:0005515;GO:0004867;GO:0004722;GO:0005524;
Q13315	GO:0051219;
P18340	GO:0008009;GO:0004871;GO:0008201;GO:0042056;GO:0005179;
P08631	GO:0004623;GO:0035014;
P08621	GO:0003724;GO:0004812;GO:0016491;GO:0003735;
O00330	GO:0005515;GO:0031405;
O15197	GO:0004623;GO:0005200;
P05556	GO:0005198;
P23921	GO:0004748;
Q15311	GO:0017123;
O15169	GO:0005083;GO:0005096;
Q8TDF6	GO:0005085;GO:0005088;
P16284	GO:0000166;GO:0004714;GO:0004872;GO:0005524;GO:0016740;
P62747	GO:0003924;GO:0004871;GO:0005095;GO:0019210;
O94843	GO:0005515;
O15126	GO:0005386;
Q9UKS7	GO:0008237;GO:0003774;GO:0005198;GO:0016505;GO:0030693;GO:0031177;
Q13255	GO:0004383;GO:0004672;GO:0005524;
P07550	GO:0005246;
P41235	GO:0003700;GO:0043565;GO:0005496;GO:0008270;
P55011	GO:0008511;GO:0008324;GO:0005279;GO:0015171;
O54992	GO:0008603;GO:0004383;GO:0019992;
P21817	GO:0030955;GO:0005509;GO:0031402;GO:0000155;GO:0015459;
P21802	GO:0004623;
P78527	GO:0016301;GO:0016740;GO:0016773;GO:0051219;GO:0005488;
P26927	GO:0005509;GO:0042803;GO:0004867;
Q15262	GO:0005001;GO:0004725;
P51959	GO:0016538;GO:0019209;GO:0008353;GO:0043565;
O75369	GO:0003779;GO:0005200;
O43184	GO:0005198;
P11021	GO:0005524;
P24863	GO:0016538;GO:0019209;GO:0008353;GO:0043565;
P52948	GO:0003723;GO:0005198;
Q03468	GO:0005515;GO:0016944;GO:0005524;GO:0003743;GO:0016564;GO:0003682;GO:0008270;
Q9NSE2	GO:0005515;GO:0016303;GO:0035014;
P84096	GO:0004871;GO:0005095;GO:0019210;
Q92838	GO:0043027;
Q14191	GO:0004003;GO:0000175;
Q13118	GO:0003682;GO:0016505;GO:0030693;GO:0005215;GO:0031177;GO:0008237;GO:0003774;GO:0005198;
Q14181	GO:0003889;
Q92805	GO:0004713;GO:0005524;GO:0003676;GO:0005545;GO:0042623;GO:0005200;GO:0003774;
Q14151	GO:0003724;GO:0004812;GO:0016491;GO:0003735;
O00187	GO:0005198;GO:0004714;GO:0005509;GO:0042803;
Q9BZL6	GO:0003688;GO:0016251;GO:0004383;GO:0008603;GO:0005267;GO:0019992;
O00167	GO:0000287;GO:0031177;GO:0004725;GO:0016787;
O00145	GO:0016303;GO:0035014;GO:0003723;GO:0005524;
Q06455	GO:0008270;
O14976	GO:0005267;GO:0004383;GO:0019992;GO:0008159;
P16066	GO:0004623;
O14948	GO:0004857;GO:0003729;GO:0003682;GO:0004197;GO:0004601;
O14936	GO:0016299;GO:0005083;GO:0005096;GO:0003676;
Q92797	GO:0005488;
O14920	GO:0005267;GO:0003688;GO:0004383;GO:0019992;GO:0016251;GO:0008603;
P21675	GO:0016301;
Q8WWL7	GO:0016538;GO:0019209;GO:0008353;GO:0043565;
Q9H222	GO:0016887;GO:0000166;GO:0005524;GO:0042626;GO:0005524;GO:0005260;
O95622	GO:0004383;GO:0004672;GO:0004872;GO:0005524;
Q08499	GO:0004115;
O75553	GO:0005068;GO:0005158;GO:0005159;GO:0005515;GO:0005543;
Q92736	GO:0000146;GO:0005509;GO:0030955;GO:0031402;GO:0000155;GO:0015459;
Q92731	GO:0003712;GO:0008270;
P17024	GO:0005515;GO:0005249;GO:0008237;GO:0003774;GO:0005198;
Q96B97	GO:0005524;GO:0005509;
P46100	GO:0003743;GO:0005524;GO:0005515;GO:0016944;GO:0016564;GO:0003682;GO:0008270;
Q96B26	GO:0000175;GO:0003676;GO:0004654;
Q15014	GO:0004402;GO:0004407;
Q9C035	GO:0003924;GO:0008047;GO:0004871;
P35348	GO:0015459;GO:0005246;GO:0008289;
P49116	GO:0008270;
Q12955	GO:0005057;GO:0016298;GO:0001584;GO:0008270;GO:0005509;
Q12923	GO:0016299;GO:0005083;GO:0005096;
P32245	GO:0015459;GO:0005246;GO:0008289;
P12830	GO:0005509;GO:0005524;GO:0005198;
P51681	GO:0015459;GO:0005246;GO:0008289;
Q13936	GO:0005248;GO:0005245;
Q96A23	GO:0005215;GO:0005544;GO:0001786;
Q9NQ66	GO:0004871;GO:0005215;GO:0005543;GO:0017137;GO:0042043;GO:0005096;
Q13905	GO:0005085;GO:0005088;
P01042	GO:0004869;GO:0005198;GO:0030674;
Q9UH92	GO:0004857;GO:0004197;GO:0004601;GO:0003729;GO:0003682;
P01011	GO:0004867;GO:0008201;GO:0008243;GO:0005515;
Q99720	GO:0000247;
Q99708	GO:0003676;
P35240	GO:0005200;GO:0004725;
Q8WUI4	GO:0003779;GO:0016566;GO:0042826;
P16885	GO:0005524;GO:0016303;GO:0035014;GO:0005215;GO:0005543;GO:0005096;
Q03112	GO:0008270;GO:0005515;GO:0003774;GO:0050825;GO:0005215;
P16871	GO:0000166;GO:0004714;GO:0004872;GO:0005524;GO:0016740;
P93471	GO:0003723;GO:0003924;GO:0008047;GO:0004871;GO:0004553;GO:0005200;GO:0004176;
Q86WP1	GO:0004871;GO:0032266;GO:0005515;
Q13835	GO:0005198;GO:0005515;GO:0008092;GO:0045294;GO:0005102;GO:0005200;
Q13829	GO:0005515;GO:0005249;
P05067	GO:0005198;GO:0004867;GO:0004722;
P37231	GO:0003700;GO:0043565;GO:0005496;GO:0008270;
Q13813	GO:0004198;GO:0005509;GO:0008605;GO:0005524;GO:0015459;GO:0008048;
P61223	GO:0003924;GO:0004871;
P14778	GO:0000166;GO:0004714;GO:0004872;GO:0005524;GO:0016740;
O14662	GO:0005486;GO:0008565;
O75995	GO:0003677;GO:0003682;GO:0008270;GO:0004385;GO:0005515;
O95382	GO:0005267;GO:0003688;GO:0004383;GO:0019992;
O95343	GO:0008307;GO:0042623;GO:0000146;GO:0005200;GO:0005524;GO:0016563;GO:0003682;GO:0003727;GO:0005057;GO:0016015;GO:0045182;GO:0016788;GO:0030555;
O75914	GO:0003688;GO:0016251;GO:0004383;GO:0008603;GO:0005267;GO:0019992;
Q03001	GO:0003779;GO:0016491;GO:0030674;GO:0046914;
Q12756	GO:0005515;GO:0008060;GO:0043533;
